# Supplementary material for: Structural characterization of two prototypical repressors of SorC family reveals tetrameric assemblies on DNA and mechanism of function
Source: Nucleic Acids Res. 2024 Jun 6;52(12):7305–20. doi: 10.1093/nar/gkae434 (PMC11229326; doi:10.1093/nar/gkae434)
Supplement: gkae434_Supplemental_Files [file gkae434_supplemental_files.zip]

Archive with 2 entries (2 files):
- DeoR_full_operator_model.pdb
- R1_supplementary_final.pdf
