# Supplementary material for: Structural characterization of two prototypical repressors of SorC family reveals tetrameric assemblies on DNA and mechanism of function
Source: Nucleic Acids Res. 2024 Jun 6;52(12):7305–20. doi: 10.1093/nar/gkae434 (PMC11229326; doi:10.1093/nar/gkae434)
Supplement: gkae434_Supplemental_Files [file gkae434_supplemental_files.zip › DeoR_full_operator_model.pdb]

ATOM      1  N   MET A   1     166.199 166.611 152.698  1.00182.74           N  
ATOM      2  CA  MET A   1     166.765 167.731 151.879  1.00211.92           C  
ATOM      3  C   MET A   1     166.531 169.065 152.589  1.00226.89           C  
ATOM      4  O   MET A   1     165.820 169.923 152.066  1.00252.48           O  
ATOM      5  CB  MET A   1     166.108 167.768 150.494  1.00194.66           C  
ATOM      6  N   ASP A   2     167.120 169.228 153.782  1.00220.30           N  
ATOM      7  CA  ASP A   2     166.804 170.357 154.645  1.00204.64           C  
ATOM      8  C   ASP A   2     168.060 171.176 154.926  1.00189.16           C  
ATOM      9  O   ASP A   2     169.082 170.644 155.363  1.00168.41           O  
ATOM     10  CB  ASP A   2     166.124 169.922 155.947  1.00187.88           C  
ATOM     11  CG  ASP A   2     164.717 169.386 155.771  1.00194.62           C  
ATOM     12  OD1 ASP A   2     164.132 169.622 154.696  1.00232.88           O  
ATOM     13  OD2 ASP A   2     164.222 168.731 156.711  1.00197.43           O1-
ATOM     14  N   ARG A   3     167.928 172.491 154.733  1.00200.31           N  
ATOM     15  CA  ARG A   3     168.972 173.456 155.026  1.00206.54           C  
ATOM     16  C   ARG A   3     169.337 173.369 156.506  1.00206.65           C  
ATOM     17  O   ARG A   3     170.515 173.346 156.852  1.00252.88           O  
ATOM     18  CB  ARG A   3     168.514 174.867 154.638  1.00232.26           C  
ATOM     19  CG  ARG A   3     167.295 175.359 155.404  1.00250.58           C  
ATOM     20  CD  ARG A   3     166.581 176.571 154.828  1.00245.76           C  
ATOM     21  NE  ARG A   3     165.680 177.134 155.827  1.00229.66           N  
ATOM     22  CZ  ARG A   3     164.613 176.495 156.325  1.00220.33           C  
ATOM     23  NH1 ARG A   3     163.876 177.078 157.257  1.00265.83           N1+
ATOM     24  NH2 ARG A   3     164.304 175.265 155.917  1.00179.00           N  
ATOM     25  N   GLU A   4     168.315 173.251 157.362  1.00204.24           N  
ATOM     26  CA  GLU A   4     168.488 173.357 158.803  1.00224.40           C  
ATOM     27  C   GLU A   4     169.235 172.137 159.342  1.00235.26           C  
ATOM     28  O   GLU A   4     170.071 172.270 160.238  1.00316.50           O  
ATOM     29  CB  GLU A   4     167.137 173.561 159.486  1.00245.56           C  
ATOM     30  CG  GLU A   4     167.084 172.987 160.887  1.00252.97           C  
ATOM     31  CD  GLU A   4     165.705 173.051 161.529  1.00270.27           C  
ATOM     32  OE1 GLU A   4     165.637 172.883 162.759  1.00262.04           O  
ATOM     33  OE2 GLU A   4     164.704 173.280 160.796  1.00301.62           O1-
ATOM     34  N   LYS A   5     168.919 170.951 158.800  1.00191.66           N  
ATOM     35  CA  LYS A   5     169.534 169.710 159.251  1.00154.18           C  
ATOM     36  C   LYS A   5     170.999 169.640 158.823  1.00175.67           C  
ATOM     37  O   LYS A   5     171.835 169.112 159.559  1.00234.06           O  
ATOM     38  CB  LYS A   5     168.796 168.470 158.743  1.00115.57           C  
ATOM     39  CG  LYS A   5     169.282 167.175 159.374  1.00106.72           C  
ATOM     40  CD  LYS A   5     168.810 165.903 158.703  1.00123.44           C  
ATOM     41  CE  LYS A   5     169.667 164.712 159.084  1.00124.64           C  
ATOM     42  NZ  LYS A   5     168.999 163.425 158.784  1.00127.01           N1+
ATOM     43  N   GLN A   6     171.285 170.126 157.612  1.00175.80           N  
ATOM     44  CA  GLN A   6     172.666 170.241 157.170  1.00183.47           C  
ATOM     45  C   GLN A   6     173.454 171.123 158.142  1.00174.14           C  
ATOM     46  O   GLN A   6     174.574 170.776 158.515  1.00191.26           O  
ATOM     47  CB  GLN A   6     172.785 170.783 155.743  1.00215.38           C  
ATOM     48  CG  GLN A   6     174.192 171.296 155.456  1.00291.28           C  
ATOM     49  CD  GLN A   6     174.526 171.495 154.000  1.00321.07           C  
ATOM     50  NE2 GLN A   6     175.229 172.580 153.716  1.00279.71           N  
ATOM     51  OE1 GLN A   6     174.236 170.650 153.156  1.00397.79           O  
ATOM     52  N   GLN A   7     172.865 172.265 158.526  1.00176.35           N  
ATOM     53  CA  GLN A   7     173.485 173.236 159.418  1.00173.86           C  
ATOM     54  C   GLN A   7     173.635 172.637 160.815  1.00153.37           C  
ATOM     55  O   GLN A   7     174.706 172.720 161.411  1.00141.70           O  
ATOM     56  CB  GLN A   7     172.682 174.544 159.448  1.00231.87           C  
ATOM     57  CG  GLN A   7     172.856 175.348 160.731  1.00268.61           C  
ATOM     58  CD  GLN A   7     171.986 176.582 160.797  1.00271.40           C  
ATOM     59  NE2 GLN A   7     170.947 176.516 161.617  1.00255.44           N  
ATOM     60  OE1 GLN A   7     172.249 177.596 160.151  1.00263.71           O  
ATOM     61  N   LEU A   8     172.547 172.054 161.335  1.00169.88           N  
ATOM     62  CA  LEU A   8     172.552 171.495 162.679  1.00171.15           C  
ATOM     63  C   LEU A   8     173.508 170.309 162.751  1.00169.07           C  
ATOM     64  O   LEU A   8     174.262 170.186 163.713  1.00229.36           O  
ATOM     65  CB  LEU A   8     171.136 171.086 163.096  1.00182.73           C  
ATOM     66  CG  LEU A   8     170.988 170.676 164.561  1.00165.31           C  
ATOM     67  CD1 LEU A   8     169.626 171.072 165.125  1.00189.35           C  
ATOM     68  CD2 LEU A   8     171.244 169.185 164.733  1.00111.15           C  
ATOM     69  N   SER A   9     173.508 169.474 161.705  1.00141.19           N  
ATOM     70  CA  SER A   9     174.360 168.293 161.655  1.00138.78           C  
ATOM     71  C   SER A   9     175.843 168.666 161.685  1.00137.65           C  
ATOM     72  O   SER A   9     176.615 168.024 162.385  1.00153.60           O  
ATOM     73  CB  SER A   9     174.053 167.440 160.462  1.00147.69           C  
ATOM     74  OG  SER A   9     175.219 166.769 160.015  1.00 99.24           O  
ATOM     75  N   ILE A  10     176.237 169.673 160.895  1.00130.81           N  
ATOM     76  CA  ILE A  10     177.614 170.140 160.792  1.00138.86           C  
ATOM     77  C   ILE A  10     178.068 170.820 162.092  1.00139.49           C  
ATOM     78  O   ILE A  10     179.214 170.683 162.515  1.00152.72           O  
ATOM     79  CB  ILE A  10     177.776 171.044 159.547  1.00126.97           C  
ATOM     80  CG1 ILE A  10     177.803 170.228 158.250  1.00 97.22           C  
ATOM     81  CG2 ILE A  10     178.960 172.001 159.664  1.00111.82           C  
ATOM     82  CD1 ILE A  10     177.768 171.085 157.007  1.00105.45           C  
ATOM     83  N   GLU A  11     177.163 171.555 162.737  1.00144.93           N  
ATOM     84  CA  GLU A  11     177.484 172.201 163.996  1.00156.43           C  
ATOM     85  C   GLU A  11     177.787 171.145 165.057  1.00155.02           C  
ATOM     86  O   GLU A  11     178.746 171.277 165.814  1.00187.65           O  
ATOM     87  CB  GLU A  11     176.351 173.130 164.432  1.00176.08           C  
ATOM     88  CG  GLU A  11     176.576 173.753 165.799  1.00198.91           C  
ATOM     89  CD  GLU A  11     177.247 175.121 165.816  1.00229.78           C  
ATOM     90  OE1 GLU A  11     177.887 175.494 164.804  1.00223.71           O  
ATOM     91  OE2 GLU A  11     177.134 175.819 166.850  1.00233.59           O1-
ATOM     92  N   ALA A  12     176.974 170.086 165.081  1.00132.12           N  
ATOM     93  CA  ALA A  12     177.141 168.990 166.024  1.00148.38           C  
ATOM     94  C   ALA A  12     178.463 168.267 165.781  1.00149.70           C  
ATOM     95  O   ALA A  12     179.167 167.916 166.723  1.00167.36           O  
ATOM     96  CB  ALA A  12     175.973 168.040 165.931  1.00161.93           C  
ATOM     97  N   ALA A  13     178.790 168.026 164.509  1.00151.77           N  
ATOM     98  CA  ALA A  13     180.039 167.371 164.159  1.00151.24           C  
ATOM     99  C   ALA A  13     181.215 168.269 164.519  1.00150.22           C  
ATOM    100  O   ALA A  13     182.235 167.783 164.991  1.00146.58           O  
ATOM    101  CB  ALA A  13     180.050 167.013 162.694  1.00231.65           C  
ATOM    102  N   ARG A  14     181.051 169.579 164.305  1.00157.82           N  
ATOM    103  CA  ARG A  14     182.042 170.564 164.704  1.00177.97           C  
ATOM    104  C   ARG A  14     182.282 170.449 166.208  1.00175.62           C  
ATOM    105  O   ARG A  14     183.416 170.314 166.651  1.00173.12           O  
ATOM    106  CB  ARG A  14     181.573 171.966 164.297  1.00168.30           C  
ATOM    107  CG  ARG A  14     182.505 173.104 164.686  1.00184.59           C  
ATOM    108  CD  ARG A  14     182.053 174.372 163.982  1.00208.68           C  
ATOM    109  NE  ARG A  14     182.413 174.385 162.565  1.00215.55           N  
ATOM    110  CZ  ARG A  14     181.892 175.219 161.669  1.00222.72           C  
ATOM    111  NH1 ARG A  14     180.973 176.102 162.043  1.00253.07           N1+
ATOM    112  NH2 ARG A  14     182.288 175.166 160.406  1.00197.23           N  
ATOM    113  N   LEU A  15     181.186 170.392 166.969  1.00169.67           N  
ATOM    114  CA  LEU A  15     181.199 170.329 168.420  1.00156.13           C  
ATOM    115  C   LEU A  15     181.889 169.054 168.911  1.00137.24           C  
ATOM    116  O   LEU A  15     182.705 169.118 169.823  1.00117.32           O  
ATOM    117  CB  LEU A  15     179.742 170.414 168.892  1.00146.47           C  
ATOM    118  CG  LEU A  15     179.501 170.394 170.396  1.00138.41           C  
ATOM    119  CD1 LEU A  15     180.290 171.499 171.082  1.00145.76           C  
ATOM    120  CD2 LEU A  15     178.012 170.551 170.675  1.00114.29           C  
ATOM    121  N   TYR A  16     181.540 167.903 168.321  1.00126.30           N  
ATOM    122  CA  TYR A  16     182.028 166.598 168.740  1.00123.69           C  
ATOM    123  C   TYR A  16     183.531 166.484 168.518  1.00138.81           C  
ATOM    124  O   TYR A  16     184.237 165.969 169.383  1.00203.87           O  
ATOM    125  CB  TYR A  16     181.343 165.479 167.951  1.00144.52           C  
ATOM    126  CG  TYR A  16     181.880 164.081 168.171  1.00151.73           C  
ATOM    127  CD1 TYR A  16     183.141 163.725 167.725  1.00100.55           C  
ATOM    128  CD2 TYR A  16     181.118 163.096 168.786  1.00218.36           C  
ATOM    129  CE1 TYR A  16     183.625 162.435 167.884  1.00108.65           C  
ATOM    130  CE2 TYR A  16     181.586 161.800 168.946  1.00178.28           C  
ATOM    131  CZ  TYR A  16     182.852 161.468 168.502  1.00129.14           C  
ATOM    132  OH  TYR A  16     183.305 160.189 168.670  1.00123.32           O  
ATOM    133  N   TYR A  17     183.998 166.953 167.352  1.00126.04           N  
ATOM    134  CA  TYR A  17     185.392 166.812 166.949  1.00135.21           C  
ATOM    135  C   TYR A  17     186.246 167.944 167.509  1.00144.98           C  
ATOM    136  O   TYR A  17     187.217 167.689 168.221  1.00171.90           O  
ATOM    137  CB  TYR A  17     185.528 166.745 165.429  1.00122.49           C  
ATOM    138  CG  TYR A  17     185.170 165.393 164.876  1.00141.74           C  
ATOM    139  CD1 TYR A  17     185.558 164.237 165.531  1.00168.99           C  
ATOM    140  CD2 TYR A  17     184.409 165.265 163.732  1.00144.81           C  
ATOM    141  CE1 TYR A  17     185.225 162.982 165.047  1.00168.39           C  
ATOM    142  CE2 TYR A  17     184.076 164.017 163.230  1.00150.47           C  
ATOM    143  CZ  TYR A  17     184.486 162.869 163.887  1.00146.71           C  
ATOM    144  OH  TYR A  17     184.146 161.626 163.444  1.00165.16           O  
ATOM    145  N   GLN A  18     185.862 169.185 167.194  1.00140.31           N  
ATOM    146  CA  GLN A  18     186.695 170.351 167.438  1.00147.26           C  
ATOM    147  C   GLN A  18     186.890 170.606 168.935  1.00169.47           C  
ATOM    148  O   GLN A  18     187.999 170.927 169.362  1.00218.16           O  
ATOM    149  CB  GLN A  18     186.147 171.560 166.682  1.00131.27           C  
ATOM    150  CG  GLN A  18     186.551 171.560 165.213  1.00152.64           C  
ATOM    151  CD  GLN A  18     186.076 172.804 164.506  1.00161.02           C  
ATOM    152  NE2 GLN A  18     186.208 172.819 163.189  1.00160.78           N  
ATOM    153  OE1 GLN A  18     185.588 173.740 165.137  1.00170.46           O  
ATOM    154  N   SER A  19     185.807 170.479 169.717  1.00175.05           N  
ATOM    155  CA  SER A  19     185.842 170.700 171.157  1.00185.07           C  
ATOM    156  C   SER A  19     185.880 169.373 171.919  1.00201.98           C  
ATOM    157  O   SER A  19     185.754 169.349 173.142  1.00186.08           O  
ATOM    158  CB  SER A  19     184.693 171.568 171.599  1.00157.32           C  
ATOM    159  OG  SER A  19     184.891 172.911 171.191  1.00151.22           O  
ATOM    160  N   ASP A  20     186.073 168.275 171.176  1.00234.93           N  
ATOM    161  CA  ASP A  20     186.156 166.920 171.705  1.00223.67           C  
ATOM    162  C   ASP A  20     185.029 166.653 172.699  1.00212.95           C  
ATOM    163  O   ASP A  20     185.284 166.237 173.830  1.00211.43           O  
ATOM    164  CB  ASP A  20     187.537 166.591 172.279  1.00211.82           C  
ATOM    165  CG  ASP A  20     187.753 165.101 172.510  1.00209.11           C  
ATOM    166  OD1 ASP A  20     186.856 164.307 172.168  1.00177.91           O  
ATOM    167  OD2 ASP A  20     188.810 164.746 173.050  1.00250.73           O1-
ATOM    168  N   TYR A  21     183.785 166.801 172.219  1.00196.12           N  
ATOM    169  CA  TYR A  21     182.592 166.564 173.012  1.00174.92           C  
ATOM    170  C   TYR A  21     182.019 165.185 172.687  1.00178.15           C  
ATOM    171  O   TYR A  21     182.029 164.760 171.531  1.00172.20           O  
ATOM    172  CB  TYR A  21     181.544 167.640 172.724  1.00149.94           C  
ATOM    173  CG  TYR A  21     181.428 168.741 173.743  1.00169.59           C  
ATOM    174  CD1 TYR A  21     182.551 169.330 174.294  1.00183.49           C  
ATOM    175  CD2 TYR A  21     180.191 169.254 174.101  1.00183.30           C  
ATOM    176  CE1 TYR A  21     182.456 170.404 175.165  1.00208.72           C  
ATOM    177  CE2 TYR A  21     180.077 170.260 175.043  1.00180.31           C  
ATOM    178  CZ  TYR A  21     181.211 170.873 175.539  1.00205.40           C  
ATOM    179  OH  TYR A  21     181.090 171.899 176.430  1.00237.23           O  
ATOM    180  N   SER A  22     181.492 164.518 173.724  1.00191.22           N  
ATOM    181  CA  SER A  22     180.846 163.220 173.602  1.00188.06           C  
ATOM    182  C   SER A  22     179.471 163.392 172.964  1.00200.46           C  
ATOM    183  O   SER A  22     178.891 164.473 173.032  1.00231.92           O  
ATOM    184  CB  SER A  22     180.734 162.559 174.952  1.00164.67           C  
ATOM    185  OG  SER A  22     180.072 161.310 174.848  1.00154.04           O  
ATOM    186  N   GLN A  23     178.956 162.320 172.344  1.00170.06           N  
ATOM    187  CA  GLN A  23     177.635 162.352 171.733  1.00139.23           C  
ATOM    188  C   GLN A  23     176.606 162.706 172.805  1.00151.14           C  
ATOM    189  O   GLN A  23     175.698 163.496 172.563  1.00159.56           O  
ATOM    190  CB  GLN A  23     177.301 161.016 171.060  1.00124.72           C  
ATOM    191  CG  GLN A  23     178.058 160.770 169.763  1.00128.64           C  
ATOM    192  CD  GLN A  23     177.789 159.413 169.151  1.00150.10           C  
ATOM    193  NE2 GLN A  23     178.094 159.291 167.868  1.00161.88           N  
ATOM    194  OE1 GLN A  23     177.329 158.477 169.810  1.00132.06           O  
ATOM    195  N   GLN A  24     176.790 162.139 174.002  1.00139.76           N  
ATOM    196  CA  GLN A  24     175.947 162.431 175.146  1.00124.81           C  
ATOM    197  C   GLN A  24     176.002 163.924 175.461  1.00135.78           C  
ATOM    198  O   GLN A  24     174.970 164.552 175.678  1.00148.65           O  
ATOM    199  CB  GLN A  24     176.385 161.564 176.326  1.00122.46           C  
ATOM    200  CG  GLN A  24     175.519 161.736 177.559  1.00142.90           C  
ATOM    201  CD  GLN A  24     174.134 161.214 177.290  1.00160.03           C  
ATOM    202  NE2 GLN A  24     173.151 162.083 177.473  1.00217.72           N  
ATOM    203  OE1 GLN A  24     173.955 160.058 176.903  1.00161.42           O  
ATOM    204  N   GLN A  25     177.214 164.491 175.437  1.00148.54           N  
ATOM    205  CA  GLN A  25     177.428 165.901 175.728  1.00165.84           C  
ATOM    206  C   GLN A  25     176.738 166.771 174.678  1.00179.76           C  
ATOM    207  O   GLN A  25     175.996 167.689 175.020  1.00198.41           O  
ATOM    208  CB  GLN A  25     178.926 166.190 175.806  1.00154.80           C  
ATOM    209  CG  GLN A  25     179.622 165.450 176.936  1.00161.00           C  
ATOM    210  CD  GLN A  25     181.114 165.655 176.870  1.00203.37           C  
ATOM    211  NE2 GLN A  25     181.799 165.295 177.944  1.00255.19           N  
ATOM    212  OE1 GLN A  25     181.656 166.066 175.843  1.00242.54           O  
ATOM    213  N   ILE A  26     176.993 166.473 173.398  1.00175.62           N  
ATOM    214  CA  ILE A  26     176.373 167.196 172.301  1.00161.61           C  
ATOM    215  C   ILE A  26     174.860 167.157 172.490  1.00172.29           C  
ATOM    216  O   ILE A  26     174.188 168.161 172.291  1.00170.83           O  
ATOM    217  CB  ILE A  26     176.799 166.625 170.932  1.00140.48           C  
ATOM    218  CG1 ILE A  26     178.272 166.901 170.635  1.00154.93           C  
ATOM    219  CG2 ILE A  26     175.912 167.150 169.819  1.00150.73           C  
ATOM    220  CD1 ILE A  26     178.820 166.121 169.466  1.00190.65           C  
ATOM    221  N   ALA A  27     174.345 166.010 172.936  1.00187.79           N  
ATOM    222  CA  ALA A  27     172.916 165.815 173.123  1.00185.89           C  
ATOM    223  C   ALA A  27     172.387 166.722 174.229  1.00162.15           C  
ATOM    224  O   ALA A  27     171.192 167.013 174.269  1.00149.50           O  
ATOM    225  CB  ALA A  27     172.642 164.370 173.443  1.00203.38           C  
ATOM    226  N   GLU A  28     173.284 167.150 175.124  1.00172.22           N  
ATOM    227  CA  GLU A  28     172.900 167.987 176.247  1.00198.33           C  
ATOM    228  C   GLU A  28     172.590 169.389 175.730  1.00209.61           C  
ATOM    229  O   GLU A  28     171.509 169.922 175.964  1.00278.10           O  
ATOM    230  CB  GLU A  28     174.013 168.028 177.299  1.00220.22           C  
ATOM    231  CG  GLU A  28     174.264 166.694 177.981  1.00192.59           C  
ATOM    232  CD  GLU A  28     173.037 166.046 178.595  1.00188.77           C  
ATOM    233  OE1 GLU A  28     172.176 166.784 179.123  1.00194.97           O  
ATOM    234  OE2 GLU A  28     172.943 164.807 178.529  1.00181.40           O1-
ATOM    235  N   GLN A  29     173.551 169.947 174.991  1.00185.00           N  
ATOM    236  CA  GLN A  29     173.485 171.301 174.474  1.00190.17           C  
ATOM    237  C   GLN A  29     172.384 171.435 173.422  1.00206.03           C  
ATOM    238  O   GLN A  29     171.743 172.478 173.327  1.00259.09           O  
ATOM    239  CB  GLN A  29     174.846 171.669 173.888  1.00179.23           C  
ATOM    240  CG  GLN A  29     175.023 173.165 173.678  1.00183.18           C  
ATOM    241  CD  GLN A  29     176.476 173.559 173.820  1.00161.65           C  
ATOM    242  NE2 GLN A  29     176.733 174.796 174.230  1.00171.67           N  
ATOM    243  OE1 GLN A  29     177.366 172.756 173.569  1.00141.80           O  
ATOM    244  N   LEU A  30     172.193 170.387 172.614  1.00164.87           N  
ATOM    245  CA  LEU A  30     171.212 170.391 171.538  1.00163.09           C  
ATOM    246  C   LEU A  30     169.829 169.960 172.033  1.00178.24           C  
ATOM    247  O   LEU A  30     168.854 170.033 171.283  1.00170.78           O  
ATOM    248  CB  LEU A  30     171.695 169.453 170.429  1.00131.15           C  
ATOM    249  CG  LEU A  30     172.559 170.108 169.356  1.00122.37           C  
ATOM    250  CD1 LEU A  30     173.890 170.568 169.932  1.00110.55           C  
ATOM    251  CD2 LEU A  30     172.764 169.148 168.193  1.00110.71           C  
ATOM    252  N   ASN A  31     169.769 169.468 173.277  1.00202.60           N  
ATOM    253  CA  ASN A  31     168.531 169.007 173.889  1.00200.56           C  
ATOM    254  C   ASN A  31     167.853 167.972 172.992  1.00182.07           C  
ATOM    255  O   ASN A  31     166.650 168.054 172.742  1.00202.70           O  
ATOM    256  CB  ASN A  31     167.607 170.168 174.275  1.00235.92           C  
ATOM    257  CG  ASN A  31     167.702 170.550 175.738  1.00258.26           C  
ATOM    258  ND2 ASN A  31     167.636 171.842 176.029  1.00260.87           N  
ATOM    259  OD1 ASN A  31     167.871 169.691 176.602  1.00283.36           O  
ATOM    260  N   ILE A  32     168.632 166.974 172.557  1.00141.50           N  
ATOM    261  CA  ILE A  32     168.137 165.886 171.730  1.00110.28           C  
ATOM    262  C   ILE A  32     168.640 164.566 172.306  1.00123.73           C  
ATOM    263  O   ILE A  32     169.358 164.553 173.304  1.00148.06           O  
ATOM    264  CB  ILE A  32     168.589 166.064 170.271  1.00 97.97           C  
ATOM    265  CG1 ILE A  32     170.114 166.020 170.160  1.00110.77           C  
ATOM    266  CG2 ILE A  32     168.014 167.354 169.698  1.00106.48           C  
ATOM    267  CD1 ILE A  32     170.663 166.473 168.832  1.00110.89           C  
ATOM    268  N   SER A  33     168.237 163.456 171.680  1.00136.39           N  
ATOM    269  CA  SER A  33     168.630 162.144 172.169  1.00168.13           C  
ATOM    270  C   SER A  33     170.054 161.840 171.719  1.00166.56           C  
ATOM    271  O   SER A  33     170.528 162.378 170.719  1.00127.45           O  
ATOM    272  CB  SER A  33     167.681 161.087 171.697  1.00186.96           C  
ATOM    273  OG  SER A  33     167.687 161.044 170.278  1.00248.25           O  
ATOM    274  N   ARG A  34     170.730 160.957 172.464  1.00171.52           N  
ATOM    275  CA  ARG A  34     172.105 160.601 172.159  1.00157.51           C  
ATOM    276  C   ARG A  34     172.155 159.881 170.814  1.00138.15           C  
ATOM    277  O   ARG A  34     173.051 160.135 170.019  1.00150.68           O  
ATOM    278  CB  ARG A  34     172.733 159.766 173.285  1.00175.23           C  
ATOM    279  CG  ARG A  34     174.242 159.580 173.171  1.00150.72           C  
ATOM    280  CD  ARG A  34     174.673 158.324 172.434  1.00165.89           C  
ATOM    281  NE  ARG A  34     174.664 157.138 173.284  1.00186.47           N  
ATOM    282  CZ  ARG A  34     173.952 156.038 173.056  1.00204.69           C  
ATOM    283  NH1 ARG A  34     174.008 155.024 173.904  1.00209.53           N1+
ATOM    284  NH2 ARG A  34     173.188 155.951 171.982  1.00209.08           N  
ATOM    285  N   PRO A  35     171.251 158.913 170.541  1.00120.71           N  
ATOM    286  CA  PRO A  35     171.269 158.191 169.267  1.00115.63           C  
ATOM    287  C   PRO A  35     171.167 159.123 168.062  1.00116.45           C  
ATOM    288  O   PRO A  35     171.809 158.895 167.038  1.00106.81           O  
ATOM    289  CB  PRO A  35     170.077 157.229 169.376  1.00108.25           C  
ATOM    290  CG  PRO A  35     169.859 157.072 170.872  1.00 91.49           C  
ATOM    291  CD  PRO A  35     170.217 158.418 171.465  1.00102.86           C  
ATOM    292  N   THR A  36     170.327 160.155 168.181  1.00135.66           N  
ATOM    293  CA  THR A  36     170.139 161.143 167.131  1.00146.93           C  
ATOM    294  C   THR A  36     171.489 161.744 166.765  1.00134.69           C  
ATOM    295  O   THR A  36     171.848 161.845 165.592  1.00127.01           O  
ATOM    296  CB  THR A  36     169.168 162.242 167.585  1.00148.94           C  
ATOM    297  CG2 THR A  36     169.095 163.413 166.632  1.00151.07           C  
ATOM    298  OG1 THR A  36     167.879 161.637 167.674  1.00213.16           O  
ATOM    299  N   VAL A  37     172.217 162.153 167.804  1.00115.91           N  
ATOM    300  CA  VAL A  37     173.464 162.860 167.612  1.00135.62           C  
ATOM    301  C   VAL A  37     174.408 161.967 166.819  1.00147.76           C  
ATOM    302  O   VAL A  37     175.107 162.454 165.936  1.00144.11           O  
ATOM    303  CB  VAL A  37     174.075 163.298 168.955  1.00142.12           C  
ATOM    304  CG1 VAL A  37     175.331 164.135 168.754  1.00131.37           C  
ATOM    305  CG2 VAL A  37     173.056 164.035 169.806  1.00135.06           C  
ATOM    306  N   SER A  38     174.429 160.671 167.158  1.00157.02           N  
ATOM    307  CA  SER A  38     175.305 159.702 166.515  1.00167.53           C  
ATOM    308  C   SER A  38     174.971 159.612 165.031  1.00137.79           C  
ATOM    309  O   SER A  38     175.869 159.566 164.188  1.00139.07           O  
ATOM    310  CB  SER A  38     175.208 158.354 167.179  1.00203.62           C  
ATOM    311  OG  SER A  38     175.727 158.417 168.498  1.00299.96           O  
ATOM    312  N   ARG A  39     173.670 159.613 164.733  1.00107.03           N  
ATOM    313  CA  ARG A  39     173.217 159.522 163.359  1.00123.29           C  
ATOM    314  C   ARG A  39     173.642 160.766 162.584  1.00120.44           C  
ATOM    315  O   ARG A  39     174.026 160.661 161.419  1.00120.83           O  
ATOM    316  CB  ARG A  39     171.697 159.352 163.316  1.00148.95           C  
ATOM    317  CG  ARG A  39     171.209 157.972 163.726  1.00158.06           C  
ATOM    318  CD  ARG A  39     169.695 157.930 163.630  1.00151.51           C  
ATOM    319  NE  ARG A  39     169.111 156.704 164.149  1.00154.36           N  
ATOM    320  CZ  ARG A  39     168.889 156.468 165.438  1.00182.60           C  
ATOM    321  NH1 ARG A  39     169.201 157.378 166.350  1.00201.28           N1+
ATOM    322  NH2 ARG A  39     168.340 155.318 165.794  1.00214.03           N  
ATOM    323  N   LEU A  40     173.540 161.937 163.231  1.00101.79           N  
ATOM    324  CA  LEU A  40     173.889 163.203 162.600  1.00104.05           C  
ATOM    325  C   LEU A  40     175.353 163.171 162.172  1.00120.53           C  
ATOM    326  O   LEU A  40     175.707 163.656 161.098  1.00 90.06           O  
ATOM    327  CB  LEU A  40     173.706 164.333 163.613  1.00 96.49           C  
ATOM    328  CG  LEU A  40     172.274 164.644 164.015  1.00 98.40           C  
ATOM    329  CD1 LEU A  40     172.281 165.670 165.133  1.00 98.93           C  
ATOM    330  CD2 LEU A  40     171.502 165.153 162.811  1.00125.56           C  
ATOM    331  N   LEU A  41     176.198 162.664 163.073  1.00145.56           N  
ATOM    332  CA  LEU A  41     177.630 162.615 162.847  1.00130.01           C  
ATOM    333  C   LEU A  41     177.926 161.702 161.664  1.00123.03           C  
ATOM    334  O   LEU A  41     178.766 162.021 160.833  1.00110.05           O  
ATOM    335  CB  LEU A  41     178.313 162.116 164.125  1.00130.80           C  
ATOM    336  CG  LEU A  41     178.144 163.011 165.355  1.00112.19           C  
ATOM    337  CD1 LEU A  41     178.817 162.384 166.569  1.00125.87           C  
ATOM    338  CD2 LEU A  41     178.690 164.411 165.098  1.00 93.34           C  
ATOM    339  N   GLN A  42     177.213 160.574 161.590  1.00121.95           N  
ATOM    340  CA  GLN A  42     177.393 159.635 160.497  1.00132.00           C  
ATOM    341  C   GLN A  42     177.000 160.308 159.186  1.00132.66           C  
ATOM    342  O   GLN A  42     177.660 160.115 158.171  1.00127.01           O  
ATOM    343  CB  GLN A  42     176.583 158.361 160.733  1.00155.03           C  
ATOM    344  CG  GLN A  42     176.683 157.361 159.587  1.00178.15           C  
ATOM    345  CD  GLN A  42     178.106 156.930 159.319  1.00173.65           C  
ATOM    346  NE2 GLN A  42     178.260 155.794 158.654  1.00177.91           N  
ATOM    347  OE1 GLN A  42     179.062 157.606 159.696  1.00164.61           O  
ATOM    348  N   TYR A  43     175.931 161.107 159.229  1.00140.63           N  
ATOM    349  CA  TYR A  43     175.436 161.833 158.071  1.00184.54           C  
ATOM    350  C   TYR A  43     176.472 162.846 157.590  1.00153.98           C  
ATOM    351  O   TYR A  43     176.700 162.992 156.400  1.00127.20           O  
ATOM    352  CB  TYR A  43     174.097 162.505 158.391  1.00238.41           C  
ATOM    353  CG  TYR A  43     173.526 163.355 157.287  1.00240.54           C  
ATOM    354  CD1 TYR A  43     172.963 162.764 156.170  1.00225.50           C  
ATOM    355  CD2 TYR A  43     173.534 164.739 157.364  1.00213.02           C  
ATOM    356  CE1 TYR A  43     172.414 163.526 155.155  1.00197.59           C  
ATOM    357  CE2 TYR A  43     172.994 165.520 156.356  1.00187.27           C  
ATOM    358  CZ  TYR A  43     172.437 164.907 155.245  1.00196.94           C  
ATOM    359  OH  TYR A  43     171.923 165.647 154.223  1.00218.06           O  
ATOM    360  N   ALA A  44     177.118 163.531 158.532  1.00116.46           N  
ATOM    361  CA  ALA A  44     178.125 164.508 158.176  1.00116.00           C  
ATOM    362  C   ALA A  44     179.283 163.829 157.452  1.00117.82           C  
ATOM    363  O   ALA A  44     179.781 164.345 156.458  1.00115.45           O  
ATOM    364  CB  ALA A  44     178.579 165.225 159.416  1.00101.21           C  
ATOM    365  N   LYS A  45     179.716 162.673 157.961  1.00141.31           N  
ATOM    366  CA  LYS A  45     180.816 161.940 157.351  1.00173.62           C  
ATOM    367  C   LYS A  45     180.393 161.492 155.954  1.00186.67           C  
ATOM    368  O   LYS A  45     181.200 161.522 155.025  1.00237.22           O  
ATOM    369  CB  LYS A  45     181.280 160.768 158.230  1.00191.42           C  
ATOM    370  CG  LYS A  45     182.704 160.255 157.986  1.00166.60           C  
ATOM    371  CD  LYS A  45     183.038 158.953 158.717  1.00173.71           C  
ATOM    372  CE  LYS A  45     184.487 158.505 158.607  1.00160.86           C  
ATOM    373  NZ  LYS A  45     184.864 157.510 159.647  1.00124.19           N1+
ATOM    374  N   GLU A  46     179.112 161.119 155.815  1.00146.10           N  
ATOM    375  CA  GLU A  46     178.576 160.506 154.611  1.00152.14           C  
ATOM    376  C   GLU A  46     178.623 161.521 153.473  1.00159.77           C  
ATOM    377  O   GLU A  46     178.933 161.153 152.341  1.00211.36           O  
ATOM    378  CB  GLU A  46     177.145 160.024 154.855  1.00159.80           C  
ATOM    379  CG  GLU A  46     176.807 158.661 154.274  1.00195.09           C  
ATOM    380  CD  GLU A  46     175.384 158.195 154.566  1.00217.69           C  
ATOM    381  OE1 GLU A  46     175.046 157.997 155.758  1.00175.13           O  
ATOM    382  OE2 GLU A  46     174.601 158.039 153.599  1.00249.36           O1-
ATOM    383  N   LYS A  47     178.255 162.775 153.774  1.00130.30           N  
ATOM    384  CA  LYS A  47     178.131 163.797 152.745  1.00158.20           C  
ATOM    385  C   LYS A  47     179.450 164.551 152.593  1.00159.48           C  
ATOM    386  O   LYS A  47     179.537 165.512 151.831  1.00155.34           O  
ATOM    387  CB  LYS A  47     176.965 164.744 153.046  1.00155.90           C  
ATOM    388  CG  LYS A  47     175.580 164.105 153.118  1.00199.93           C  
ATOM    389  CD  LYS A  47     175.001 163.650 151.779  1.00183.21           C  
ATOM    390  CE  LYS A  47     173.641 162.988 151.909  1.00153.11           C  
ATOM    391  NZ  LYS A  47     172.549 163.970 152.118  1.00143.17           N1+
ATOM    392  N   GLY A  48     180.482 164.087 153.305  1.00157.40           N  
ATOM    393  CA  GLY A  48     181.810 164.675 153.214  1.00169.70           C  
ATOM    394  C   GLY A  48     181.914 165.983 153.998  1.00171.45           C  
ATOM    395  O   GLY A  48     182.759 166.831 153.714  1.00155.69           O  
ATOM    396  N   TYR A  49     181.024 166.155 154.982  1.00186.80           N  
ATOM    397  CA  TYR A  49     181.041 167.350 155.810  1.00153.10           C  
ATOM    398  C   TYR A  49     182.296 167.372 156.672  1.00127.86           C  
ATOM    399  O   TYR A  49     182.875 168.435 156.872  1.00112.65           O  
ATOM    400  CB  TYR A  49     179.772 167.454 156.658  1.00163.76           C  
ATOM    401  CG  TYR A  49     178.531 167.774 155.867  1.00153.14           C  
ATOM    402  CD1 TYR A  49     178.625 168.268 154.577  1.00150.49           C  
ATOM    403  CD2 TYR A  49     177.274 167.634 156.426  1.00137.44           C  
ATOM    404  CE1 TYR A  49     177.500 168.571 153.835  1.00142.54           C  
ATOM    405  CE2 TYR A  49     176.136 167.942 155.703  1.00169.75           C  
ATOM    406  CZ  TYR A  49     176.254 168.416 154.409  1.00173.37           C  
ATOM    407  OH  TYR A  49     175.145 168.704 153.673  1.00221.33           O  
ATOM    408  N   VAL A  50     182.685 166.195 157.184  1.00146.17           N  
ATOM    409  CA  VAL A  50     183.887 166.025 157.990  1.00161.03           C  
ATOM    410  C   VAL A  50     184.927 165.236 157.192  1.00174.74           C  
ATOM    411  O   VAL A  50     184.645 164.139 156.711  1.00174.37           O  
ATOM    412  CB  VAL A  50     183.566 165.366 159.349  1.00134.39           C  
ATOM    413  CG1 VAL A  50     184.808 164.792 160.019  1.00136.48           C  
ATOM    414  CG2 VAL A  50     182.856 166.338 160.283  1.00112.31           C  
ATOM    415  N   GLN A  51     186.136 165.806 157.069  1.00169.38           N  
ATOM    416  CA  GLN A  51     187.189 165.297 156.202  1.00157.40           C  
ATOM    417  C   GLN A  51     188.375 164.869 157.062  1.00160.38           C  
ATOM    418  O   GLN A  51     188.870 165.642 157.881  1.00182.63           O  
ATOM    419  CB  GLN A  51     187.626 166.379 155.211  1.00160.18           C  
ATOM    420  CG  GLN A  51     188.704 165.947 154.223  1.00169.09           C  
ATOM    421  CD  GLN A  51     188.220 164.885 153.268  1.00202.81           C  
ATOM    422  NE2 GLN A  51     188.861 163.731 153.304  1.00224.37           N  
ATOM    423  OE1 GLN A  51     187.281 165.088 152.505  1.00223.61           O  
ATOM    424  N   ILE A  52     188.829 163.632 156.844  1.00150.45           N  
ATOM    425  CA  ILE A  52     189.907 163.048 157.620  1.00133.98           C  
ATOM    426  C   ILE A  52     191.051 162.698 156.669  1.00129.74           C  
ATOM    427  O   ILE A  52     190.850 161.960 155.705  1.00125.88           O  
ATOM    428  CB  ILE A  52     189.383 161.816 158.385  1.00117.92           C  
ATOM    429  CG1 ILE A  52     188.426 162.214 159.506  1.00 96.02           C  
ATOM    430  CG2 ILE A  52     190.519 160.960 158.913  1.00150.98           C  
ATOM    431  CD1 ILE A  52     187.305 161.236 159.682  1.00113.23           C  
ATOM    432  N   ARG A  53     192.239 163.254 156.929  1.00128.10           N  
ATOM    433  CA  ARG A  53     193.418 162.949 156.134  1.00158.37           C  
ATOM    434  C   ARG A  53     194.505 162.355 157.033  1.00167.92           C  
ATOM    435  O   ARG A  53     194.661 162.776 158.182  1.00178.89           O  
ATOM    436  CB  ARG A  53     193.908 164.218 155.428  1.00201.80           C  
ATOM    437  CG  ARG A  53     192.892 164.883 154.507  1.00191.16           C  
ATOM    438  CD  ARG A  53     193.481 165.961 153.614  1.00219.98           C  
ATOM    439  NE  ARG A  53     192.433 166.561 152.796  1.00216.72           N  
ATOM    440  CZ  ARG A  53     192.622 167.428 151.804  1.00224.09           C  
ATOM    441  NH1 ARG A  53     193.842 167.812 151.474  1.00235.56           N1+
ATOM    442  NH2 ARG A  53     191.581 167.901 151.143  1.00200.90           N  
ATOM    443  N   VAL A  54     195.277 161.400 156.488  1.00139.15           N  
ATOM    444  CA  VAL A  54     196.393 160.792 157.204  1.00132.56           C  
ATOM    445  C   VAL A  54     197.712 161.199 156.551  1.00136.38           C  
ATOM    446  O   VAL A  54     197.858 161.073 155.336  1.00136.46           O  
ATOM    447  CB  VAL A  54     196.264 159.259 157.266  1.00121.39           C  
ATOM    448  CG1 VAL A  54     195.267 158.820 158.327  1.00 95.47           C  
ATOM    449  CG2 VAL A  54     195.952 158.644 155.905  1.00105.77           C  
ATOM    450  N   MET A  55     198.631 161.752 157.360  1.00129.73           N  
ATOM    451  CA  MET A  55     199.880 162.346 156.891  1.00167.51           C  
ATOM    452  C   MET A  55     201.058 161.598 157.528  1.00201.52           C  
ATOM    453  O   MET A  55     200.858 160.927 158.538  1.00287.03           O  
ATOM    454  CB  MET A  55     199.946 163.835 157.265  1.00177.64           C  
ATOM    455  CG  MET A  55     198.604 164.587 157.178  1.00174.01           C  
ATOM    456  SD  MET A  55     198.094 165.070 155.490  1.00214.46           S  
ATOM    457  CE  MET A  55     196.971 166.426 155.856  1.00159.47           C  
ATOM    458  N   ASP A  56     202.577 168.671 154.558  1.00177.59           N  
ATOM    459  CA  ASP A  56     203.336 167.441 154.780  1.00154.76           C  
ATOM    460  C   ASP A  56     204.732 167.524 154.155  1.00156.35           C  
ATOM    461  O   ASP A  56     205.035 168.479 153.454  1.00165.88           O  
ATOM    462  CB  ASP A  56     202.579 166.232 154.214  1.00153.58           C  
ATOM    463  CG  ASP A  56     202.316 166.339 152.720  1.00153.70           C  
ATOM    464  OD1 ASP A  56     202.584 167.420 152.159  1.00172.28           O  
ATOM    465  OD2 ASP A  56     201.846 165.347 152.119  1.00147.78           O1-
ATOM    466  N   PRO A  57     205.603 166.495 154.302  1.00152.00           N  
ATOM    467  CA  PRO A  57     206.746 166.325 153.400  1.00131.41           C  
ATOM    468  C   PRO A  57     206.239 165.948 152.005  1.00143.73           C  
ATOM    469  O   PRO A  57     205.163 165.378 151.863  1.00145.54           O  
ATOM    470  CB  PRO A  57     207.512 165.159 154.053  1.00122.05           C  
ATOM    471  CG  PRO A  57     206.440 164.332 154.726  1.00132.02           C  
ATOM    472  CD  PRO A  57     205.464 165.370 155.244  1.00164.72           C  
ATOM    473  N   PHE A  58     206.941 166.381 150.956  1.00157.58           N  
ATOM    474  CA  PHE A  58     206.367 166.320 149.616  1.00175.06           C  
ATOM    475  C   PHE A  58     206.160 164.870 149.178  1.00186.32           C  
ATOM    476  O   PHE A  58     205.304 164.597 148.336  1.00162.96           O  
ATOM    477  CB  PHE A  58     207.207 167.123 148.617  1.00184.98           C  
ATOM    478  N   GLU A  59     206.952 163.958 149.761  1.00226.38           N  
ATOM    479  CA  GLU A  59     206.898 162.531 149.463  1.00240.44           C  
ATOM    480  C   GLU A  59     205.456 162.044 149.577  1.00210.80           C  
ATOM    481  O   GLU A  59     204.965 161.310 148.720  1.00201.57           O  
ATOM    482  CB  GLU A  59     207.814 161.746 150.408  1.00202.98           C  
ATOM    483  N   ASP A  60     204.787 162.478 150.648  1.00184.31           N  
ATOM    484  CA  ASP A  60     203.461 161.978 150.952  1.00192.27           C  
ATOM    485  C   ASP A  60     202.538 162.281 149.775  1.00213.42           C  
ATOM    486  O   ASP A  60     201.778 161.416 149.350  1.00255.46           O  
ATOM    487  CB  ASP A  60     202.938 162.524 152.284  1.00199.97           C  
ATOM    488  CG  ASP A  60     203.738 162.089 153.504  1.00227.43           C  
ATOM    489  OD1 ASP A  60     204.837 161.520 153.324  1.00250.00           O  
ATOM    490  OD2 ASP A  60     203.241 162.302 154.626  1.00208.23           O1-
ATOM    491  N   LEU A  61     202.628 163.503 149.235  1.00199.83           N  
ATOM    492  CA  LEU A  61     201.794 163.893 148.108  1.00182.45           C  
ATOM    493  C   LEU A  61     202.447 165.057 147.369  1.00194.30           C  
ATOM    494  O   LEU A  61     203.313 165.732 147.919  1.00203.03           O  
ATOM    495  CB  LEU A  61     200.410 164.285 148.636  1.00188.71           C  
ATOM    496  CG  LEU A  61     199.374 164.660 147.575  1.00182.07           C  
ATOM    497  CD1 LEU A  61     199.146 163.516 146.592  1.00189.57           C  
ATOM    498  CD2 LEU A  61     198.060 165.075 148.228  1.00180.45           C  
ATOM    499  N   ASP A  62     201.988 165.299 146.135  1.00191.98           N  
ATOM    500  CA  ASP A  62     202.513 166.344 145.267  1.00195.73           C  
ATOM    501  C   ASP A  62     203.683 165.785 144.472  1.00188.16           C  
ATOM    502  O   ASP A  62     203.484 165.250 143.388  1.00178.86           O  
ATOM    503  CB  ASP A  62     202.916 167.605 146.036  1.00210.34           C  
ATOM    504  CG  ASP A  62     201.797 168.167 146.892  1.00231.87           C  
ATOM    505  OD1 ASP A  62     200.631 168.112 146.444  1.00204.28           O  
ATOM    506  OD2 ASP A  62     202.099 168.605 148.019  1.00275.62           O1-
ATOM    507  N   ALA A  63     204.890 165.890 145.041  1.00213.08           N  
ATOM    508  CA  ALA A  63     206.084 165.359 144.410  1.00267.57           C  
ATOM    509  C   ALA A  63     205.932 163.856 144.183  1.00264.97           C  
ATOM    510  O   ALA A  63     206.313 163.347 143.129  1.00309.17           O  
ATOM    511  CB  ALA A  63     207.304 165.693 145.237  1.00283.73           C  
ATOM    512  N   LEU A  64     205.355 163.149 145.163  1.00201.35           N  
ATOM    513  CA  LEU A  64     204.995 161.759 144.934  1.00182.96           C  
ATOM    514  C   LEU A  64     204.521 161.624 143.488  1.00195.92           C  
ATOM    515  O   LEU A  64     204.760 160.608 142.833  1.00153.44           O  
ATOM    516  CB  LEU A  64     203.913 161.334 145.934  1.00160.60           C  
ATOM    517  CG  LEU A  64     203.135 160.057 145.594  1.00174.05           C  
ATOM    518  CD1 LEU A  64     204.039 158.837 145.486  1.00148.61           C  
ATOM    519  CD2 LEU A  64     202.041 159.794 146.614  1.00179.46           C  
ATOM    520  N   GLY A  65     203.903 162.705 142.997  1.00232.84           N  
ATOM    521  CA  GLY A  65     203.404 162.791 141.636  1.00244.57           C  
ATOM    522  C   GLY A  65     204.494 163.133 140.623  1.00235.55           C  
ATOM    523  O   GLY A  65     204.511 162.571 139.534  1.00212.65           O  
ATOM    524  N   SER A  66     205.396 164.053 140.994  1.00253.80           N  
ATOM    525  CA  SER A  66     206.436 164.538 140.098  1.00241.96           C  
ATOM    526  C   SER A  66     207.417 163.418 139.746  1.00238.85           C  
ATOM    527  O   SER A  66     207.907 163.376 138.621  1.00280.94           O  
ATOM    528  CB  SER A  66     207.136 165.756 140.667  1.00228.83           C  
ATOM    529  OG  SER A  66     206.198 166.695 141.175  1.00234.90           O  
ATOM    530  N   ILE A  67     207.704 162.525 140.711  1.00227.59           N  
ATOM    531  CA  ILE A  67     208.721 161.485 140.583  1.00228.46           C  
ATOM    532  C   ILE A  67     208.401 160.582 139.395  1.00218.98           C  
ATOM    533  O   ILE A  67     209.296 160.160 138.660  1.00231.14           O  
ATOM    534  CB  ILE A  67     208.886 160.650 141.875  1.00227.51           C  
ATOM    535  CG1 ILE A  67     209.539 161.450 143.008  1.00239.89           C  
ATOM    536  CG2 ILE A  67     209.667 159.373 141.583  1.00185.40           C  
ATOM    537  CD1 ILE A  67     210.173 160.599 144.096  1.00206.23           C  
ATOM    538  N   LEU A  68     207.119 160.251 139.249  1.00207.23           N  
ATOM    539  CA  LEU A  68     206.708 159.418 138.137  1.00216.50           C  
ATOM    540  C   LEU A  68     206.304 160.315 136.968  1.00218.98           C  
ATOM    541  O   LEU A  68     206.397 159.908 135.809  1.00198.65           O  
ATOM    542  CB  LEU A  68     205.572 158.505 138.609  1.00193.55           C  
ATOM    543  CG  LEU A  68     205.336 157.287 137.726  1.00190.15           C  
ATOM    544  CD1 LEU A  68     204.956 156.080 138.559  1.00178.10           C  
ATOM    545  CD2 LEU A  68     204.267 157.588 136.693  1.00210.27           C  
ATOM    546  N   GLU A  69     205.914 161.561 137.280  1.00222.43           N  
ATOM    547  CA  GLU A  69     205.667 162.543 136.235  1.00212.36           C  
ATOM    548  C   GLU A  69     206.849 162.485 135.275  1.00212.47           C  
ATOM    549  O   GLU A  69     206.666 162.426 134.060  1.00166.51           O  
ATOM    550  CB  GLU A  69     205.432 163.950 136.804  1.00212.66           C  
ATOM    551  CG  GLU A  69     204.882 164.943 135.782  1.00207.62           C  
ATOM    552  CD  GLU A  69     204.718 166.397 136.212  1.00205.47           C  
ATOM    553  OE1 GLU A  69     205.397 166.830 137.177  1.00191.58           O  
ATOM    554  OE2 GLU A  69     203.907 167.104 135.569  1.00221.62           O1-
ATOM    555  N   GLU A  70     208.032 162.284 135.869  1.00272.35           N  
ATOM    556  CA  GLU A  70     209.311 162.319 135.181  1.00284.44           C  
ATOM    557  C   GLU A  70     209.792 160.910 134.836  1.00266.10           C  
ATOM    558  O   GLU A  70     210.597 160.748 133.919  1.00267.65           O  
ATOM    559  CB  GLU A  70     210.367 162.996 136.059  1.00306.55           C  
ATOM    560  CG  GLU A  70     210.432 164.503 135.889  1.00278.38           C  
ATOM    561  CD  GLU A  70     210.558 164.953 134.447  1.00284.64           C  
ATOM    562  OE1 GLU A  70     211.434 164.420 133.733  1.00315.35           O  
ATOM    563  OE2 GLU A  70     209.776 165.832 134.045  1.00279.04           O1-
ATOM    564  N   LYS A  71     209.353 159.904 135.605  1.00241.91           N  
ATOM    565  CA  LYS A  71     209.881 158.559 135.437  1.00204.78           C  
ATOM    566  C   LYS A  71     209.286 157.895 134.198  1.00204.35           C  
ATOM    567  O   LYS A  71     209.990 157.173 133.501  1.00189.46           O  
ATOM    568  CB  LYS A  71     209.646 157.701 136.683  1.00192.71           C  
ATOM    569  CG  LYS A  71     210.185 156.281 136.576  1.00150.48           C  
ATOM    570  CD  LYS A  71     209.917 155.468 137.818  1.00158.61           C  
ATOM    571  CE  LYS A  71     209.754 153.985 137.547  1.00142.91           C  
ATOM    572  NZ  LYS A  71     209.932 153.224 138.804  1.00148.24           N1+
ATOM    573  N   TYR A  72     207.990 158.119 133.950  1.00226.55           N  
ATOM    574  CA  TYR A  72     207.306 157.508 132.818  1.00246.08           C  
ATOM    575  C   TYR A  72     207.274 158.463 131.624  1.00226.42           C  
ATOM    576  O   TYR A  72     206.869 158.082 130.523  1.00188.74           O  
ATOM    577  CB  TYR A  72     205.906 157.026 133.219  1.00253.17           C  
ATOM    578  CG  TYR A  72     205.824 155.568 133.599  1.00239.06           C  
ATOM    579  CD1 TYR A  72     206.280 154.585 132.739  1.00241.64           C  
ATOM    580  CD2 TYR A  72     205.266 155.165 134.803  1.00218.18           C  
ATOM    581  CE1 TYR A  72     206.207 153.244 133.075  1.00224.11           C  
ATOM    582  CE2 TYR A  72     205.180 153.826 135.152  1.00193.86           C  
ATOM    583  CZ  TYR A  72     205.660 152.860 134.286  1.00201.21           C  
ATOM    584  OH  TYR A  72     205.600 151.535 134.603  1.00169.64           O  
ATOM    585  N   GLY A  73     207.685 159.711 131.866  1.00207.21           N  
ATOM    586  CA  GLY A  73     207.758 160.720 130.823  1.00199.40           C  
ATOM    587  C   GLY A  73     206.408 161.389 130.585  1.00193.02           C  
ATOM    588  O   GLY A  73     206.229 162.101 129.600  1.00216.79           O  
ATOM    589  N   LEU A  74     205.475 161.170 131.517  1.00177.40           N  
ATOM    590  CA  LEU A  74     204.122 161.685 131.392  1.00189.10           C  
ATOM    591  C   LEU A  74     204.133 163.196 131.614  1.00179.47           C  
ATOM    592  O   LEU A  74     204.975 163.712 132.346  1.00210.95           O  
ATOM    593  CB  LEU A  74     203.236 160.980 132.424  1.00213.73           C  
ATOM    594  CG  LEU A  74     203.535 159.500 132.680  1.00207.43           C  
ATOM    595  CD1 LEU A  74     202.589 158.946 133.730  1.00239.30           C  
ATOM    596  CD2 LEU A  74     203.440 158.675 131.401  1.00201.13           C  
ATOM    597  N   LEU A  75     203.185 163.895 130.980  1.00157.18           N  
ATOM    598  CA  LEU A  75     203.128 165.346 131.059  1.00164.17           C  
ATOM    599  C   LEU A  75     202.593 165.780 132.424  1.00187.71           C  
ATOM    600  O   LEU A  75     203.178 166.637 133.080  1.00229.90           O  
ATOM    601  CB  LEU A  75     202.258 165.877 129.919  1.00157.18           C  
ATOM    602  CG  LEU A  75     202.401 167.376 129.665  1.00186.42           C  
ATOM    603  CD1 LEU A  75     203.843 167.728 129.313  1.00159.07           C  
ATOM    604  CD2 LEU A  75     201.453 167.842 128.571  1.00192.54           C  
ATOM    605  N   GLU A  76     201.462 165.193 132.829  1.00194.60           N  
ATOM    606  CA  GLU A  76     200.826 165.496 134.102  1.00210.84           C  
ATOM    607  C   GLU A  76     200.585 164.207 134.885  1.00234.02           C  
ATOM    608  O   GLU A  76     200.134 163.210 134.325  1.00289.55           O  
ATOM    609  CB  GLU A  76     199.461 166.147 133.882  1.00175.43           C  
ATOM    610  CG  GLU A  76     199.513 167.445 133.106  1.00163.47           C  
ATOM    611  CD  GLU A  76     198.204 168.208 133.211  1.00179.35           C  
ATOM    612  OE1 GLU A  76     197.244 167.671 133.795  1.00188.69           O  
ATOM    613  OE2 GLU A  76     198.143 169.336 132.699  1.00191.52           O1-
ATOM    614  N   ALA A  77     200.795 164.282 136.205  1.00228.12           N  
ATOM    615  CA  ALA A  77     200.489 163.173 137.091  1.00219.21           C  
ATOM    616  C   ALA A  77     199.745 163.682 138.325  1.00220.14           C  
ATOM    617  O   ALA A  77     200.291 164.464 139.104  1.00243.19           O  
ATOM    618  CB  ALA A  77     201.766 162.455 137.457  1.00191.49           C  
ATOM    619  N   HIS A  78     198.493 163.232 138.487  1.00213.39           N  
ATOM    620  CA  HIS A  78     197.676 163.636 139.620  1.00193.37           C  
ATOM    621  C   HIS A  78     197.436 162.447 140.549  1.00193.46           C  
ATOM    622  O   HIS A  78     196.816 161.459 140.162  1.00198.25           O  
ATOM    623  CB  HIS A  78     196.394 164.330 139.138  1.00182.26           C  
ATOM    624  CG  HIS A  78     196.660 165.505 138.259  1.00172.51           C  
ATOM    625  CD2 HIS A  78     196.961 165.582 136.944  1.00192.72           C  
ATOM    626  ND1 HIS A  78     196.674 166.800 138.741  1.00174.42           N  
ATOM    627  CE1 HIS A  78     196.966 167.626 137.755  1.00213.71           C  
ATOM    628  NE2 HIS A  78     197.146 166.903 136.643  1.00229.43           N  
ATOM    629  N   VAL A  79     197.968 162.543 141.773  1.00186.31           N  
ATOM    630  CA  VAL A  79     197.742 161.543 142.806  1.00190.88           C  
ATOM    631  C   VAL A  79     196.599 162.026 143.693  1.00186.82           C  
ATOM    632  O   VAL A  79     196.680 163.097 144.292  1.00193.30           O  
ATOM    633  CB  VAL A  79     199.021 161.276 143.629  1.00215.55           C  
ATOM    634  CG1 VAL A  79     198.799 160.253 144.736  1.00234.71           C  
ATOM    635  CG2 VAL A  79     200.195 160.870 142.751  1.00232.55           C  
ATOM    636  N   VAL A  80     195.516 161.241 143.732  1.00173.80           N  
ATOM    637  CA  VAL A  80     194.333 161.609 144.488  1.00164.36           C  
ATOM    638  C   VAL A  80     194.291 160.767 145.757  1.00143.87           C  
ATOM    639  O   VAL A  80     194.429 159.548 145.687  1.00115.69           O  
ATOM    640  CB  VAL A  80     193.049 161.418 143.655  1.00193.16           C  
ATOM    641  CG1 VAL A  80     191.838 162.060 144.322  1.00217.05           C  
ATOM    642  CG2 VAL A  80     193.212 161.927 142.230  1.00195.89           C  
ATOM    643  N   PHE A  81     194.059 161.431 146.899  1.00141.34           N  
ATOM    644  CA  PHE A  81     193.955 160.739 148.172  1.00148.26           C  
ATOM    645  C   PHE A  81     192.672 159.913 148.217  1.00148.86           C  
ATOM    646  O   PHE A  81     191.588 160.428 147.936  1.00154.48           O  
ATOM    647  CB  PHE A  81     193.979 161.720 149.346  1.00143.90           C  
ATOM    648  CG  PHE A  81     193.701 161.068 150.679  1.00160.21           C  
ATOM    649  CD1 PHE A  81     194.716 160.451 151.395  1.00147.29           C  
ATOM    650  CD2 PHE A  81     192.414 161.022 151.199  1.00184.50           C  
ATOM    651  CE1 PHE A  81     194.457 159.842 152.614  1.00145.52           C  
ATOM    652  CE2 PHE A  81     192.156 160.405 152.413  1.00181.27           C  
ATOM    653  CZ  PHE A  81     193.182 159.828 153.126  1.00160.91           C  
ATOM    654  N   SER A  82     192.818 158.637 148.600  1.00140.94           N  
ATOM    655  CA  SER A  82     191.690 157.776 148.916  1.00148.34           C  
ATOM    656  C   SER A  82     191.879 157.169 150.304  1.00128.01           C  
ATOM    657  O   SER A  82     192.962 156.698 150.637  1.00116.75           O  
ATOM    658  CB  SER A  82     191.494 156.712 147.865  1.00154.31           C  
ATOM    659  OG  SER A  82     190.176 156.182 147.918  1.00153.68           O  
ATOM    660  N   PRO A  83     190.832 157.165 151.155  1.00125.97           N  
ATOM    661  CA  PRO A  83     190.986 156.785 152.558  1.00132.82           C  
ATOM    662  C   PRO A  83     191.156 155.277 152.705  1.00117.10           C  
ATOM    663  O   PRO A  83     191.474 154.783 153.785  1.00115.18           O  
ATOM    664  CB  PRO A  83     189.644 157.200 153.175  1.00157.72           C  
ATOM    665  CG  PRO A  83     188.660 157.071 152.031  1.00179.60           C  
ATOM    666  CD  PRO A  83     189.443 157.498 150.807  1.00171.82           C  
ATOM    667  N   THR A  84     190.933 154.560 151.603  1.00 97.25           N  
ATOM    668  CA  THR A  84     190.934 153.113 151.664  1.00116.02           C  
ATOM    669  C   THR A  84     191.618 152.541 150.429  1.00135.31           C  
ATOM    670  O   THR A  84     191.602 153.171 149.376  1.00134.39           O  
ATOM    671  CB  THR A  84     189.520 152.573 151.903  1.00122.44           C  
ATOM    672  CG2 THR A  84     188.596 152.766 150.719  1.00120.56           C  
ATOM    673  OG1 THR A  84     189.656 151.186 152.216  1.00131.84           O  
ATOM    674  N   PRO A  85     192.241 151.339 150.564  1.00162.60           N  
ATOM    675  CA  PRO A  85     192.947 150.639 149.477  1.00179.03           C  
ATOM    676  C   PRO A  85     192.203 149.701 148.521  1.00169.87           C  
ATOM    677  O   PRO A  85     192.798 149.218 147.558  1.00162.57           O  
ATOM    678  CB  PRO A  85     193.912 149.731 150.253  1.00170.91           C  
ATOM    679  CG  PRO A  85     193.132 149.381 151.491  1.00173.60           C  
ATOM    680  CD  PRO A  85     192.463 150.685 151.863  1.00170.28           C  
ATOM    681  N   ASP A  86     190.938 149.395 148.833  1.00151.68           N  
ATOM    682  CA  ASP A  86     190.096 148.581 147.974  1.00172.60           C  
ATOM    683  C   ASP A  86     189.733 149.384 146.727  1.00187.83           C  
ATOM    684  O   ASP A  86     189.880 150.602 146.722  1.00189.74           O  
ATOM    685  CB  ASP A  86     188.878 148.036 148.728  1.00186.43           C  
ATOM    686  CG  ASP A  86     187.859 149.082 149.148  1.00181.52           C  
ATOM    687  OD1 ASP A  86     188.094 150.268 148.859  1.00179.08           O  
ATOM    688  OD2 ASP A  86     186.782 148.682 149.643  1.00184.81           O1-
ATOM    689  N   TYR A  87     189.216 148.687 145.704  1.00182.11           N  
ATOM    690  CA  TYR A  87     188.965 149.244 144.384  1.00149.03           C  
ATOM    691  C   TYR A  87     187.850 150.287 144.446  1.00132.76           C  
ATOM    692  O   TYR A  87     188.035 151.437 144.042  1.00108.25           O  
ATOM    693  CB  TYR A  87     188.637 148.117 143.402  1.00128.67           C  
ATOM    694  CG  TYR A  87     188.463 148.537 141.964  1.00128.75           C  
ATOM    695  CD1 TYR A  87     189.543 148.914 141.180  1.00147.36           C  
ATOM    696  CD2 TYR A  87     187.216 148.515 141.369  1.00161.57           C  
ATOM    697  CE1 TYR A  87     189.382 149.287 139.854  1.00166.32           C  
ATOM    698  CE2 TYR A  87     187.037 148.874 140.042  1.00183.06           C  
ATOM    699  CZ  TYR A  87     188.123 149.262 139.278  1.00179.79           C  
ATOM    700  OH  TYR A  87     187.929 149.618 137.973  1.00188.50           O  
ATOM    701  N   ALA A  88     186.684 149.859 144.938  1.00139.37           N  
ATOM    702  CA  ALA A  88     185.502 150.700 145.007  1.00143.11           C  
ATOM    703  C   ALA A  88     185.847 152.036 145.656  1.00132.68           C  
ATOM    704  O   ALA A  88     185.513 153.088 145.124  1.00133.01           O  
ATOM    705  CB  ALA A  88     184.430 149.984 145.787  1.00159.67           C  
ATOM    706  N   GLY A  89     186.476 151.967 146.834  1.00143.09           N  
ATOM    707  CA  GLY A  89     186.858 153.134 147.611  1.00157.41           C  
ATOM    708  C   GLY A  89     187.762 154.078 146.826  1.00149.30           C  
ATOM    709  O   GLY A  89     187.627 155.292 146.923  1.00143.59           O  
ATOM    710  N   ILE A  90     188.662 153.504 146.020  1.00154.61           N  
ATOM    711  CA  ILE A  90     189.580 154.282 145.207  1.00150.68           C  
ATOM    712  C   ILE A  90     188.818 154.847 144.012  1.00127.50           C  
ATOM    713  O   ILE A  90     188.801 156.058 143.802  1.00117.92           O  
ATOM    714  CB  ILE A  90     190.798 153.431 144.782  1.00167.93           C  
ATOM    715  CG1 ILE A  90     191.676 153.047 145.978  1.00161.86           C  
ATOM    716  CG2 ILE A  90     191.608 154.124 143.692  1.00160.75           C  
ATOM    717  CD1 ILE A  90     192.750 152.030 145.661  1.00135.05           C  
ATOM    718  N   THR A  91     188.164 153.949 143.265  1.00118.03           N  
ATOM    719  CA  THR A  91     187.421 154.279 142.060  1.00125.14           C  
ATOM    720  C   THR A  91     186.522 155.490 142.312  1.00137.14           C  
ATOM    721  O   THR A  91     186.423 156.377 141.467  1.00117.60           O  
ATOM    722  CB  THR A  91     186.644 153.053 141.557  1.00111.46           C  
ATOM    723  CG2 THR A  91     185.653 153.368 140.459  1.00116.54           C  
ATOM    724  OG1 THR A  91     187.572 152.086 141.064  1.00103.72           O  
ATOM    725  N   HIS A  92     185.810 155.473 143.447  1.00153.81           N  
ATOM    726  CA  HIS A  92     184.852 156.511 143.797  1.00152.85           C  
ATOM    727  C   HIS A  92     185.551 157.865 143.813  1.00141.98           C  
ATOM    728  O   HIS A  92     185.076 158.817 143.201  1.00164.35           O  
ATOM    729  CB  HIS A  92     184.164 156.189 145.132  1.00161.62           C  
ATOM    730  CG  HIS A  92     183.125 157.176 145.546  1.00168.19           C  
ATOM    731  CD2 HIS A  92     183.033 157.962 146.639  1.00163.86           C  
ATOM    732  ND1 HIS A  92     181.984 157.401 144.804  1.00192.01           N  
ATOM    733  CE1 HIS A  92     181.243 158.308 145.405  1.00188.24           C  
ATOM    734  NE2 HIS A  92     181.866 158.669 146.535  1.00189.01           N  
ATOM    735  N   ASP A  93     186.713 157.913 144.471  1.00127.32           N  
ATOM    736  CA  ASP A  93     187.402 159.167 144.732  1.00148.22           C  
ATOM    737  C   ASP A  93     188.093 159.656 143.460  1.00148.78           C  
ATOM    738  O   ASP A  93     188.090 160.851 143.162  1.00135.32           O  
ATOM    739  CB  ASP A  93     188.362 159.031 145.915  1.00165.46           C  
ATOM    740  CG  ASP A  93     187.662 158.862 147.253  1.00187.48           C  
ATOM    741  OD1 ASP A  93     186.625 159.516 147.460  1.00188.10           O  
ATOM    742  OD2 ASP A  93     188.169 158.082 148.080  1.00251.03           O1-
ATOM    743  N   LEU A  94     188.686 158.715 142.713  1.00141.50           N  
ATOM    744  CA  LEU A  94     189.314 159.023 141.439  1.00142.28           C  
ATOM    745  C   LEU A  94     188.257 159.606 140.504  1.00142.81           C  
ATOM    746  O   LEU A  94     188.488 160.604 139.822  1.00137.41           O  
ATOM    747  CB  LEU A  94     189.900 157.736 140.849  1.00145.59           C  
ATOM    748  CG  LEU A  94     191.173 157.212 141.510  1.00167.59           C  
ATOM    749  CD1 LEU A  94     191.850 156.163 140.638  1.00171.11           C  
ATOM    750  CD2 LEU A  94     192.135 158.353 141.798  1.00184.10           C  
ATOM    751  N   SER A  95     187.087 158.965 140.516  1.00137.90           N  
ATOM    752  CA  SER A  95     186.005 159.304 139.612  1.00145.67           C  
ATOM    753  C   SER A  95     185.683 160.787 139.734  1.00135.28           C  
ATOM    754  O   SER A  95     185.544 161.483 138.732  1.00139.74           O  
ATOM    755  CB  SER A  95     184.795 158.461 139.909  1.00186.20           C  
ATOM    756  OG  SER A  95     185.051 157.097 139.605  1.00263.62           O  
ATOM    757  N   ARG A  96     185.541 161.239 140.982  1.00135.72           N  
ATOM    758  CA  ARG A  96     185.114 162.594 141.281  1.00147.48           C  
ATOM    759  C   ARG A  96     186.200 163.578 140.848  1.00145.01           C  
ATOM    760  O   ARG A  96     185.895 164.655 140.333  1.00125.42           O  
ATOM    761  CB  ARG A  96     184.721 162.692 142.759  1.00166.64           C  
ATOM    762  CG  ARG A  96     184.094 164.015 143.172  1.00176.16           C  
ATOM    763  CD  ARG A  96     183.659 163.986 144.628  1.00194.91           C  
ATOM    764  NE  ARG A  96     184.706 163.532 145.539  1.00221.64           N  
ATOM    765  CZ  ARG A  96     184.735 162.341 146.127  1.00218.74           C  
ATOM    766  NH1 ARG A  96     183.761 161.472 145.902  1.00197.69           N1+
ATOM    767  NH2 ARG A  96     185.734 162.023 146.931  1.00223.03           N  
ATOM    768  N   TYR A  97     187.472 163.192 141.008  1.00155.08           N  
ATOM    769  CA  TYR A  97     188.530 164.054 140.507  1.00168.12           C  
ATOM    770  C   TYR A  97     188.480 164.106 138.984  1.00166.49           C  
ATOM    771  O   TYR A  97     188.654 165.180 138.410  1.00189.84           O  
ATOM    772  CB  TYR A  97     189.921 163.721 141.061  1.00180.42           C  
ATOM    773  CG  TYR A  97     190.980 164.725 140.660  1.00192.20           C  
ATOM    774  CD1 TYR A  97     190.861 166.065 140.997  1.00204.29           C  
ATOM    775  CD2 TYR A  97     192.073 164.360 139.886  1.00180.40           C  
ATOM    776  CE1 TYR A  97     191.799 167.004 140.598  1.00196.33           C  
ATOM    777  CE2 TYR A  97     193.026 165.284 139.484  1.00167.69           C  
ATOM    778  CZ  TYR A  97     192.890 166.612 139.843  1.00178.53           C  
ATOM    779  OH  TYR A  97     193.811 167.538 139.450  1.00172.41           O  
ATOM    780  N   GLY A  98     188.232 162.948 138.350  1.00148.00           N  
ATOM    781  CA  GLY A  98     188.091 162.873 136.905  1.00141.57           C  
ATOM    782  C   GLY A  98     187.135 163.943 136.377  1.00142.90           C  
ATOM    783  O   GLY A  98     187.466 164.696 135.462  1.00142.26           O  
ATOM    784  N   ALA A  99     185.951 164.008 136.995  1.00135.83           N  
ATOM    785  CA  ALA A  99     184.923 164.982 136.671  1.00155.48           C  
ATOM    786  C   ALA A  99     185.477 166.404 136.748  1.00171.29           C  
ATOM    787  O   ALA A  99     185.301 167.202 135.829  1.00202.28           O  
ATOM    788  CB  ALA A  99     183.764 164.801 137.615  1.00157.92           C  
ATOM    789  N   GLU A 100     186.118 166.731 137.873  1.00157.09           N  
ATOM    790  CA  GLU A 100     186.574 168.093 138.059  1.00155.02           C  
ATOM    791  C   GLU A 100     187.607 168.443 136.991  1.00160.65           C  
ATOM    792  O   GLU A 100     187.524 169.510 136.391  1.00178.38           O  
ATOM    793  CB  GLU A 100     187.103 168.347 139.469  1.00181.36           C  
ATOM    794  CG  GLU A 100     187.310 169.836 139.705  1.00224.32           C  
ATOM    795  CD  GLU A 100     187.876 170.300 141.037  1.00242.14           C  
ATOM    796  OE1 GLU A 100     188.668 169.545 141.646  1.00257.19           O  
ATOM    797  OE2 GLU A 100     187.552 171.438 141.442  1.00244.06           O1-
ATOM    798  N   TYR A 101     188.558 167.528 136.749  1.00184.46           N  
ATOM    799  CA  TYR A 101     189.640 167.783 135.805  1.00214.88           C  
ATOM    800  C   TYR A 101     189.062 168.052 134.422  1.00207.27           C  
ATOM    801  O   TYR A 101     189.469 169.003 133.756  1.00257.83           O  
ATOM    802  CB  TYR A 101     190.660 166.640 135.748  1.00235.84           C  
ATOM    803  CG  TYR A 101     191.836 166.874 134.823  1.00230.26           C  
ATOM    804  CD1 TYR A 101     192.858 167.747 135.167  1.00231.56           C  
ATOM    805  CD2 TYR A 101     191.940 166.218 133.604  1.00216.45           C  
ATOM    806  CE1 TYR A 101     193.943 167.961 134.331  1.00226.38           C  
ATOM    807  CE2 TYR A 101     193.021 166.415 132.759  1.00200.82           C  
ATOM    808  CZ  TYR A 101     194.026 167.296 133.120  1.00218.68           C  
ATOM    809  OH  TYR A 101     195.085 167.505 132.280  1.00213.25           O  
ATOM    810  N   MET A 102     188.115 167.208 133.999  1.00165.10           N  
ATOM    811  CA  MET A 102     187.512 167.378 132.691  1.00174.46           C  
ATOM    812  C   MET A 102     186.858 168.757 132.611  1.00207.08           C  
ATOM    813  O   MET A 102     187.043 169.468 131.622  1.00257.71           O  
ATOM    814  CB  MET A 102     186.488 166.279 132.389  1.00158.06           C  
ATOM    815  CG  MET A 102     187.118 164.926 132.108  1.00152.04           C  
ATOM    816  SD  MET A 102     188.129 164.882 130.603  1.00164.23           S  
ATOM    817  CE  MET A 102     186.927 164.328 129.395  1.00169.05           C  
ATOM    818  N   HIS A 103     186.178 169.163 133.694  1.00202.01           N  
ATOM    819  CA  HIS A 103     185.493 170.445 133.738  1.00182.45           C  
ATOM    820  C   HIS A 103     186.488 171.584 133.519  1.00190.84           C  
ATOM    821  O   HIS A 103     186.203 172.509 132.762  1.00157.77           O  
ATOM    822  CB  HIS A 103     184.685 170.607 135.034  1.00170.10           C  
ATOM    823  CG  HIS A 103     183.765 171.780 135.012  1.00171.71           C  
ATOM    824  CD2 HIS A 103     184.002 173.108 135.006  1.00172.06           C  
ATOM    825  ND1 HIS A 103     182.396 171.633 134.956  1.00187.71           N  
ATOM    826  CE1 HIS A 103     181.825 172.820 134.938  1.00190.05           C  
ATOM    827  NE2 HIS A 103     182.792 173.742 134.954  1.00189.66           N  
ATOM    828  N   GLU A 104     187.660 171.490 134.167  1.00227.94           N  
ATOM    829  CA  GLU A 104     188.681 172.527 134.094  1.00223.14           C  
ATOM    830  C   GLU A 104     189.360 172.506 132.723  1.00230.65           C  
ATOM    831  O   GLU A 104     189.769 173.553 132.230  1.00249.14           O  
ATOM    832  CB  GLU A 104     189.707 172.401 135.227  1.00198.93           C  
ATOM    833  CG  GLU A 104     189.103 172.273 136.620  1.00227.78           C  
ATOM    834  CD  GLU A 104     188.279 173.447 137.130  1.00233.07           C  
ATOM    835  OE1 GLU A 104     188.600 174.593 136.763  1.00233.54           O  
ATOM    836  OE2 GLU A 104     187.316 173.214 137.896  1.00225.11           O1-
ATOM    837  N   THR A 105     189.431 171.319 132.099  1.00249.23           N  
ATOM    838  CA  THR A 105     190.314 171.060 130.968  1.00249.68           C  
ATOM    839  C   THR A 105     189.634 171.394 129.641  1.00264.30           C  
ATOM    840  O   THR A 105     190.248 172.004 128.769  1.00265.66           O  
ATOM    841  CB  THR A 105     190.816 169.609 130.971  1.00250.41           C  
ATOM    842  CG2 THR A 105     191.657 169.267 129.758  1.00219.27           C  
ATOM    843  OG1 THR A 105     191.576 169.393 132.159  1.00275.55           O  
ATOM    844  N   VAL A 106     188.382 170.944 129.482  1.00286.80           N  
ATOM    845  CA  VAL A 106     187.658 170.988 128.219  1.00267.59           C  
ATOM    846  C   VAL A 106     187.352 172.441 127.863  1.00239.54           C  
ATOM    847  O   VAL A 106     186.712 173.147 128.640  1.00188.95           O  
ATOM    848  CB  VAL A 106     186.369 170.143 128.305  1.00274.94           C  
ATOM    849  CG1 VAL A 106     185.381 170.450 127.188  1.00248.60           C  
ATOM    850  CG2 VAL A 106     186.676 168.655 128.357  1.00289.28           C  
ATOM    851  N   LYS A 107     187.784 172.871 126.671  1.00240.80           N  
ATOM    852  CA  LYS A 107     187.608 174.250 126.240  1.00237.79           C  
ATOM    853  C   LYS A 107     186.871 174.289 124.901  1.00268.78           C  
ATOM    854  O   LYS A 107     186.734 173.264 124.232  1.00305.60           O  
ATOM    855  CB  LYS A 107     188.948 174.994 126.204  1.00211.60           C  
ATOM    856  CG  LYS A 107     189.970 174.489 125.190  1.00224.85           C  
ATOM    857  CD  LYS A 107     191.382 174.991 125.457  1.00220.24           C  
ATOM    858  CE  LYS A 107     192.392 174.588 124.402  1.00190.35           C  
ATOM    859  NZ  LYS A 107     192.707 173.139 124.442  1.00151.47           N1+
ATOM    860  N   ASP A 108     186.377 175.481 124.539  1.00275.70           N  
ATOM    861  CA  ASP A 108     185.595 175.656 123.325  1.00256.37           C  
ATOM    862  C   ASP A 108     186.347 175.015 122.159  1.00258.49           C  
ATOM    863  O   ASP A 108     187.524 175.307 121.938  1.00197.19           O  
ATOM    864  CB  ASP A 108     185.260 177.129 123.059  1.00215.97           C  
ATOM    865  CG  ASP A 108     184.307 177.764 124.061  1.00199.93           C  
ATOM    866  OD1 ASP A 108     183.498 177.029 124.659  1.00168.51           O  
ATOM    867  OD2 ASP A 108     184.374 178.998 124.230  1.00189.77           O1-
ATOM    868  N   GLY A 109     185.669 174.092 121.467  1.00270.56           N  
ATOM    869  CA  GLY A 109     186.146 173.557 120.201  1.00263.62           C  
ATOM    870  C   GLY A 109     187.068 172.352 120.366  1.00239.63           C  
ATOM    871  O   GLY A 109     187.828 172.020 119.458  1.00251.85           O  
ATOM    872  N   ASP A 110     186.985 171.685 121.520  1.00227.44           N  
ATOM    873  CA  ASP A 110     187.769 170.478 121.732  1.00205.41           C  
ATOM    874  C   ASP A 110     187.079 169.291 121.060  1.00206.14           C  
ATOM    875  O   ASP A 110     185.853 169.259 120.951  1.00221.57           O  
ATOM    876  CB  ASP A 110     188.049 170.234 123.218  1.00204.51           C  
ATOM    877  CG  ASP A 110     189.213 171.037 123.773  1.00187.70           C  
ATOM    878  OD1 ASP A 110     190.028 171.524 122.966  1.00188.65           O  
ATOM    879  OD2 ASP A 110     189.305 171.155 125.016  1.00186.17           O1-
ATOM    880  N   ILE A 111     187.894 168.323 120.611  1.00181.92           N  
ATOM    881  CA  ILE A 111     187.442 167.007 120.179  1.00176.50           C  
ATOM    882  C   ILE A 111     187.740 165.992 121.283  1.00183.84           C  
ATOM    883  O   ILE A 111     188.890 165.614 121.486  1.00190.62           O  
ATOM    884  CB  ILE A 111     188.107 166.601 118.845  1.00151.77           C  
ATOM    885  CG1 ILE A 111     187.810 167.602 117.725  1.00169.30           C  
ATOM    886  CG2 ILE A 111     187.703 165.192 118.445  1.00134.71           C  
ATOM    887  CD1 ILE A 111     186.344 167.746 117.393  1.00176.11           C  
ATOM    888  N   VAL A 112     186.684 165.525 121.964  1.00208.53           N  
ATOM    889  CA  VAL A 112     186.835 164.708 123.162  1.00194.40           C  
ATOM    890  C   VAL A 112     186.404 163.275 122.874  1.00184.44           C  
ATOM    891  O   VAL A 112     185.226 162.999 122.655  1.00170.65           O  
ATOM    892  CB  VAL A 112     186.055 165.279 124.360  1.00204.53           C  
ATOM    893  CG1 VAL A 112     186.095 164.340 125.556  1.00194.25           C  
ATOM    894  CG2 VAL A 112     186.549 166.664 124.743  1.00220.34           C  
ATOM    895  N   GLY A 113     187.376 162.364 122.935  1.00184.12           N  
ATOM    896  CA  GLY A 113     187.088 160.939 122.913  1.00192.25           C  
ATOM    897  C   GLY A 113     186.871 160.407 124.325  1.00181.72           C  
ATOM    898  O   GLY A 113     187.603 160.775 125.242  1.00170.42           O  
ATOM    899  N   VAL A 114     185.839 159.572 124.487  1.00176.03           N  
ATOM    900  CA  VAL A 114     185.612 158.859 125.732  1.00153.75           C  
ATOM    901  C   VAL A 114     185.423 157.373 125.438  1.00157.79           C  
ATOM    902  O   VAL A 114     185.312 156.962 124.284  1.00159.90           O  
ATOM    903  CB  VAL A 114     184.427 159.434 126.535  1.00132.15           C  
ATOM    904  CG1 VAL A 114     184.547 160.935 126.729  1.00148.05           C  
ATOM    905  CG2 VAL A 114     183.084 159.061 125.924  1.00125.16           C  
ATOM    906  N   SER A 115     185.418 156.582 126.515  1.00167.04           N  
ATOM    907  CA  SER A 115     185.163 155.154 126.458  1.00170.05           C  
ATOM    908  C   SER A 115     184.053 154.827 127.450  1.00158.38           C  
ATOM    909  O   SER A 115     183.490 155.723 128.072  1.00173.55           O  
ATOM    910  CB  SER A 115     186.417 154.365 126.761  1.00173.50           C  
ATOM    911  OG  SER A 115     186.968 154.748 128.011  1.00177.11           O  
ATOM    912  N   TRP A 116     183.737 153.543 127.596  1.00133.77           N  
ATOM    913  CA  TRP A 116     182.823 153.168 128.655  1.00127.83           C  
ATOM    914  C   TRP A 116     183.519 152.206 129.601  1.00140.31           C  
ATOM    915  O   TRP A 116     184.606 151.711 129.319  1.00198.49           O  
ATOM    916  CB  TRP A 116     181.516 152.599 128.104  1.00142.19           C  
ATOM    917  CG  TRP A 116     181.709 151.509 127.099  1.00153.81           C  
ATOM    918  CD1 TRP A 116     181.964 151.647 125.766  1.00178.04           C  
ATOM    919  CD2 TRP A 116     181.626 150.099 127.343  1.00144.27           C  
ATOM    920  CE2 TRP A 116     181.835 149.455 126.106  1.00150.76           C  
ATOM    921  CE3 TRP A 116     181.370 149.328 128.479  1.00156.75           C  
ATOM    922  NE1 TRP A 116     182.048 150.423 125.163  1.00165.97           N  
ATOM    923  CZ2 TRP A 116     181.802 148.072 125.978  1.00161.49           C  
ATOM    924  CZ3 TRP A 116     181.356 147.959 128.354  1.00178.10           C  
ATOM    925  CH2 TRP A 116     181.562 147.345 127.120  1.00179.79           C  
ATOM    926  N   GLY A 117     182.862 151.952 130.726  1.00134.41           N  
ATOM    927  CA  GLY A 117     183.488 151.264 131.836  1.00155.92           C  
ATOM    928  C   GLY A 117     182.828 151.720 133.126  1.00153.08           C  
ATOM    929  O   GLY A 117     182.272 152.816 133.175  1.00155.03           O  
ATOM    930  N   THR A 118     182.842 150.838 134.129  1.00151.52           N  
ATOM    931  CA  THR A 118     182.242 151.130 135.418  1.00154.66           C  
ATOM    932  C   THR A 118     182.875 152.412 135.961  1.00161.45           C  
ATOM    933  O   THR A 118     182.189 153.323 136.433  1.00156.01           O  
ATOM    934  CB  THR A 118     182.319 149.889 136.319  1.00148.97           C  
ATOM    935  CG2 THR A 118     183.726 149.357 136.499  1.00131.51           C  
ATOM    936  OG1 THR A 118     181.700 150.153 137.580  1.00180.30           O  
ATOM    937  N   THR A 119     184.193 152.500 135.763  1.00168.99           N  
ATOM    938  CA  THR A 119     185.005 153.667 136.047  1.00160.01           C  
ATOM    939  C   THR A 119     184.457 154.884 135.312  1.00151.88           C  
ATOM    940  O   THR A 119     184.196 155.920 135.919  1.00134.45           O  
ATOM    941  CB  THR A 119     186.391 153.443 135.444  1.00174.23           C  
ATOM    942  CG2 THR A 119     187.422 154.424 135.957  1.00152.25           C  
ATOM    943  OG1 THR A 119     186.761 152.089 135.715  1.00225.65           O  
ATOM    944  N   MET A 120     184.405 154.769 133.982  1.00155.72           N  
ATOM    945  CA  MET A 120     184.143 155.887 133.094  1.00149.06           C  
ATOM    946  C   MET A 120     182.806 156.531 133.451  1.00146.03           C  
ATOM    947  O   MET A 120     182.660 157.755 133.411  1.00165.29           O  
ATOM    948  CB  MET A 120     184.120 155.402 131.642  1.00149.87           C  
ATOM    949  CG  MET A 120     185.501 155.209 131.051  1.00153.24           C  
ATOM    950  SD  MET A 120     186.471 156.739 131.056  1.00227.27           S  
ATOM    951  CE  MET A 120     185.580 157.752 129.878  1.00189.22           C  
ATOM    952  N   TYR A 121     181.840 155.687 133.823  1.00148.39           N  
ATOM    953  CA  TYR A 121     180.449 156.083 133.975  1.00146.10           C  
ATOM    954  C   TYR A 121     180.281 156.993 135.191  1.00140.58           C  
ATOM    955  O   TYR A 121     179.479 157.931 135.156  1.00111.33           O  
ATOM    956  CB  TYR A 121     179.571 154.831 134.032  1.00172.93           C  
ATOM    957  CG  TYR A 121     178.172 155.004 134.571  1.00161.73           C  
ATOM    958  CD1 TYR A 121     177.281 155.908 134.017  1.00126.69           C  
ATOM    959  CD2 TYR A 121     177.711 154.189 135.595  1.00194.41           C  
ATOM    960  CE1 TYR A 121     175.988 156.029 134.500  1.00136.34           C  
ATOM    961  CE2 TYR A 121     176.423 154.297 136.089  1.00176.26           C  
ATOM    962  CZ  TYR A 121     175.554 155.215 135.533  1.00153.73           C  
ATOM    963  OH  TYR A 121     174.289 155.306 136.032  1.00189.29           O  
ATOM    964  N   GLN A 122     181.047 156.691 136.254  1.00141.53           N  
ATOM    965  CA  GLN A 122     181.034 157.464 137.489  1.00169.06           C  
ATOM    966  C   GLN A 122     181.632 158.849 137.244  1.00175.97           C  
ATOM    967  O   GLN A 122     181.141 159.842 137.788  1.00218.79           O  
ATOM    968  CB  GLN A 122     181.708 156.703 138.638  1.00153.01           C  
ATOM    969  CG  GLN A 122     181.539 157.377 140.000  1.00177.73           C  
ATOM    970  CD  GLN A 122     182.134 156.650 141.188  1.00173.77           C  
ATOM    971  NE2 GLN A 122     182.586 155.426 140.968  1.00181.48           N  
ATOM    972  OE1 GLN A 122     182.193 157.176 142.300  1.00191.59           O  
ATOM    973  N   ILE A 123     182.708 158.904 136.444  1.00139.15           N  
ATOM    974  CA  ILE A 123     183.309 160.176 136.073  1.00138.63           C  
ATOM    975  C   ILE A 123     182.248 160.982 135.331  1.00155.60           C  
ATOM    976  O   ILE A 123     182.049 162.165 135.605  1.00168.36           O  
ATOM    977  CB  ILE A 123     184.582 159.983 135.221  1.00148.31           C  
ATOM    978  CG1 ILE A 123     185.593 159.050 135.894  1.00175.52           C  
ATOM    979  CG2 ILE A 123     185.211 161.326 134.882  1.00158.67           C  
ATOM    980  CD1 ILE A 123     186.515 158.342 134.928  1.00191.28           C  
ATOM    981  N   ALA A 124     181.529 160.285 134.442  1.00180.64           N  
ATOM    982  CA  ALA A 124     180.477 160.862 133.622  1.00172.01           C  
ATOM    983  C   ALA A 124     179.373 161.462 134.493  1.00156.18           C  
ATOM    984  O   ALA A 124     178.912 162.570 134.231  1.00141.22           O  
ATOM    985  CB  ALA A 124     179.929 159.812 132.687  1.00171.23           C  
ATOM    986  N   GLN A 125     178.944 160.718 135.517  1.00139.56           N  
ATOM    987  CA  GLN A 125     177.831 161.160 136.343  1.00138.69           C  
ATOM    988  C   GLN A 125     178.244 162.381 137.161  1.00149.38           C  
ATOM    989  O   GLN A 125     177.412 163.236 137.465  1.00171.82           O  
ATOM    990  CB  GLN A 125     177.412 160.069 137.322  1.00127.30           C  
ATOM    991  CG  GLN A 125     176.663 158.916 136.684  1.00143.69           C  
ATOM    992  CD  GLN A 125     176.508 157.826 137.714  1.00181.78           C  
ATOM    993  NE2 GLN A 125     175.267 157.516 138.055  1.00197.89           N  
ATOM    994  OE1 GLN A 125     177.486 157.295 138.236  1.00225.18           O  
ATOM    995  N   ASN A 126     179.520 162.415 137.559  1.00156.27           N  
ATOM    996  CA  ASN A 126     180.019 163.431 138.471  1.00171.44           C  
ATOM    997  C   ASN A 126     180.524 164.626 137.663  1.00157.23           C  
ATOM    998  O   ASN A 126     181.072 165.580 138.211  1.00169.49           O  
ATOM    999  CB  ASN A 126     181.084 162.869 139.419  1.00209.84           C  
ATOM   1000  CG  ASN A 126     180.513 162.079 140.583  1.00222.37           C  
ATOM   1001  ND2 ASN A 126     181.070 162.277 141.768  1.00230.38           N  
ATOM   1002  OD1 ASN A 126     179.616 161.255 140.411  1.00226.93           O  
ATOM   1003  N   MET A 127     180.320 164.563 136.347  1.00145.96           N  
ATOM   1004  CA  MET A 127     180.679 165.659 135.467  1.00154.59           C  
ATOM   1005  C   MET A 127     179.859 166.900 135.802  1.00179.45           C  
ATOM   1006  O   MET A 127     178.675 166.809 136.126  1.00200.93           O  
ATOM   1007  CB  MET A 127     180.442 165.268 134.010  1.00182.97           C  
ATOM   1008  CG  MET A 127     181.635 164.568 133.425  1.00200.26           C  
ATOM   1009  SD  MET A 127     183.117 165.327 134.122  1.00232.96           S  
ATOM   1010  CE  MET A 127     183.038 166.951 133.369  1.00236.91           C  
ATOM   1011  N   GLN A 128     180.515 168.057 135.686  1.00170.07           N  
ATOM   1012  CA  GLN A 128     179.869 169.331 135.931  1.00198.57           C  
ATOM   1013  C   GLN A 128     179.467 169.958 134.599  1.00210.83           C  
ATOM   1014  O   GLN A 128     180.302 170.075 133.703  1.00199.01           O  
ATOM   1015  CB  GLN A 128     180.807 170.239 136.725  1.00187.21           C  
ATOM   1016  CG  GLN A 128     180.646 170.099 138.228  1.00180.13           C  
ATOM   1017  CD  GLN A 128     179.280 170.567 138.660  1.00165.87           C  
ATOM   1018  NE2 GLN A 128     179.214 171.809 139.111  1.00154.46           N  
ATOM   1019  OE1 GLN A 128     178.293 169.836 138.574  1.00175.82           O  
ATOM   1020  N   PRO A 129     178.175 170.327 134.413  1.00225.65           N  
ATOM   1021  CA  PRO A 129     177.758 171.131 133.261  1.00227.79           C  
ATOM   1022  C   PRO A 129     178.538 172.436 133.091  1.00243.59           C  
ATOM   1023  O   PRO A 129     178.919 173.076 134.071  1.00229.26           O  
ATOM   1024  CB  PRO A 129     176.255 171.350 133.504  1.00193.58           C  
ATOM   1025  CG  PRO A 129     175.839 170.151 134.332  1.00167.70           C  
ATOM   1026  CD  PRO A 129     177.029 169.892 135.234  1.00197.97           C  
ATOM   1027  N   LYS A 130     178.780 172.817 131.826  1.00258.94           N  
ATOM   1028  CA  LYS A 130     179.716 173.883 131.506  1.00274.67           C  
ATOM   1029  C   LYS A 130     179.270 174.659 130.262  1.00320.47           C  
ATOM   1030  O   LYS A 130     178.803 174.075 129.281  1.00370.34           O  
ATOM   1031  CB  LYS A 130     181.129 173.308 131.371  1.00250.45           C  
ATOM   1032  CG  LYS A 130     182.209 174.307 130.990  1.00255.24           C  
ATOM   1033  CD  LYS A 130     183.607 173.761 131.155  1.00231.04           C  
ATOM   1034  CE  LYS A 130     184.596 174.458 130.246  1.00202.55           C  
ATOM   1035  NZ  LYS A 130     185.939 174.562 130.864  1.00184.61           N1+
ATOM   1036  N   GLN A 131     179.448 175.989 130.326  1.00328.66           N  
ATOM   1037  CA  GLN A 131     179.146 176.916 129.244  1.00296.26           C  
ATOM   1038  C   GLN A 131     180.242 176.848 128.182  1.00258.98           C  
ATOM   1039  O   GLN A 131     181.097 177.729 128.100  1.00224.47           O  
ATOM   1040  CB  GLN A 131     179.023 178.349 129.771  1.00267.38           C  
ATOM   1041  CG  GLN A 131     177.803 178.600 130.648  1.00226.61           C  
ATOM   1042  CD  GLN A 131     176.586 177.837 130.184  1.00228.59           C  
ATOM   1043  NE2 GLN A 131     175.777 177.401 131.137  1.00212.44           N  
ATOM   1044  OE1 GLN A 131     176.365 177.637 128.990  1.00214.12           O  
ATOM   1045  N   VAL A 132     180.192 175.804 127.354  1.00225.40           N  
ATOM   1046  CA  VAL A 132     181.202 175.586 126.336  1.00195.54           C  
ATOM   1047  C   VAL A 132     180.496 175.292 125.015  1.00234.27           C  
ATOM   1048  O   VAL A 132     179.348 174.847 125.003  1.00268.33           O  
ATOM   1049  CB  VAL A 132     182.159 174.453 126.751  1.00181.06           C  
ATOM   1050  CG1 VAL A 132     181.458 173.105 126.806  1.00230.34           C  
ATOM   1051  CG2 VAL A 132     183.384 174.382 125.860  1.00164.10           C  
ATOM   1052  N   LYS A 133     181.176 175.595 123.903  1.00222.19           N  
ATOM   1053  CA  LYS A 133     180.567 175.505 122.587  1.00219.88           C  
ATOM   1054  C   LYS A 133     181.568 174.915 121.598  1.00188.00           C  
ATOM   1055  O   LYS A 133     182.780 175.051 121.769  1.00116.75           O  
ATOM   1056  CB  LYS A 133     180.082 176.879 122.109  1.00216.54           C  
ATOM   1057  CG  LYS A 133     181.184 177.906 121.878  1.00206.92           C  
ATOM   1058  CD  LYS A 133     180.703 179.205 121.276  1.00173.36           C  
ATOM   1059  CE  LYS A 133     181.805 180.246 121.250  1.00169.94           C  
ATOM   1060  NZ  LYS A 133     181.319 181.582 120.829  1.00134.95           N1+
ATOM   1061  N   GLY A 134     181.020 174.303 120.540  1.00203.40           N  
ATOM   1062  CA  GLY A 134     181.813 173.787 119.436  1.00198.76           C  
ATOM   1063  C   GLY A 134     182.519 172.491 119.816  1.00193.75           C  
ATOM   1064  O   GLY A 134     183.370 171.990 119.082  1.00163.07           O  
ATOM   1065  N   VAL A 135     182.146 171.954 120.978  1.00200.92           N  
ATOM   1066  CA  VAL A 135     182.781 170.754 121.489  1.00200.19           C  
ATOM   1067  C   VAL A 135     182.077 169.544 120.884  1.00210.76           C  
ATOM   1068  O   VAL A 135     180.863 169.559 120.696  1.00230.40           O  
ATOM   1069  CB  VAL A 135     182.767 170.735 123.028  1.00191.32           C  
ATOM   1070  CG1 VAL A 135     183.128 169.365 123.586  1.00182.07           C  
ATOM   1071  CG2 VAL A 135     183.682 171.805 123.605  1.00159.72           C  
ATOM   1072  N   GLU A 136     182.863 168.517 120.545  1.00198.61           N  
ATOM   1073  CA  GLU A 136     182.331 167.246 120.083  1.00203.35           C  
ATOM   1074  C   GLU A 136     182.838 166.131 120.992  1.00191.97           C  
ATOM   1075  O   GLU A 136     183.949 166.208 121.502  1.00180.75           O  
ATOM   1076  CB  GLU A 136     182.742 166.994 118.632  1.00213.12           C  
ATOM   1077  CG  GLU A 136     181.923 167.782 117.627  1.00243.54           C  
ATOM   1078  CD  GLU A 136     180.583 167.154 117.278  1.00273.56           C  
ATOM   1079  OE1 GLU A 136     180.366 165.980 117.634  1.00281.48           O  
ATOM   1080  OE2 GLU A 136     179.757 167.839 116.648  1.00308.23           O1-
ATOM   1081  N   VAL A 137     182.000 165.107 121.196  1.00190.81           N  
ATOM   1082  CA  VAL A 137     182.290 164.007 122.103  1.00155.56           C  
ATOM   1083  C   VAL A 137     182.002 162.699 121.371  1.00149.66           C  
ATOM   1084  O   VAL A 137     180.893 162.488 120.881  1.00186.79           O  
ATOM   1085  CB  VAL A 137     181.447 164.117 123.390  1.00169.89           C  
ATOM   1086  CG1 VAL A 137     181.442 162.827 124.196  1.00166.18           C  
ATOM   1087  CG2 VAL A 137     181.886 165.284 124.255  1.00177.84           C  
ATOM   1088  N   VAL A 138     183.005 161.813 121.332  1.00132.13           N  
ATOM   1089  CA  VAL A 138     182.966 160.637 120.474  1.00139.32           C  
ATOM   1090  C   VAL A 138     183.290 159.374 121.271  1.00138.95           C  
ATOM   1091  O   VAL A 138     184.109 159.392 122.187  1.00157.20           O  
ATOM   1092  CB  VAL A 138     183.895 160.781 119.251  1.00145.14           C  
ATOM   1093  CG1 VAL A 138     185.348 160.963 119.655  1.00170.44           C  
ATOM   1094  CG2 VAL A 138     183.760 159.614 118.287  1.00129.32           C  
ATOM   1095  N   GLN A 139     182.666 158.270 120.849  1.00140.97           N  
ATOM   1096  CA  GLN A 139     182.888 156.940 121.390  1.00154.83           C  
ATOM   1097  C   GLN A 139     184.202 156.396 120.842  1.00149.29           C  
ATOM   1098  O   GLN A 139     184.430 156.455 119.636  1.00158.47           O  
ATOM   1099  CB  GLN A 139     181.725 156.041 120.955  1.00171.15           C  
ATOM   1100  CG  GLN A 139     181.843 154.601 121.428  1.00169.72           C  
ATOM   1101  CD  GLN A 139     181.910 154.544 122.932  1.00208.25           C  
ATOM   1102  NE2 GLN A 139     180.775 154.775 123.573  1.00205.47           N  
ATOM   1103  OE1 GLN A 139     182.976 154.346 123.514  1.00234.71           O  
ATOM   1104  N   LEU A 140     185.043 155.833 121.724  1.00168.72           N  
ATOM   1105  CA  LEU A 140     186.356 155.342 121.327  1.00187.99           C  
ATOM   1106  C   LEU A 140     186.412 153.812 121.359  1.00197.43           C  
ATOM   1107  O   LEU A 140     187.335 153.217 120.801  1.00194.33           O  
ATOM   1108  CB  LEU A 140     187.437 155.962 122.221  1.00167.47           C  
ATOM   1109  CG  LEU A 140     187.719 157.449 122.001  1.00151.58           C  
ATOM   1110  CD1 LEU A 140     188.923 157.907 122.807  1.00142.87           C  
ATOM   1111  CD2 LEU A 140     187.952 157.735 120.525  1.00174.98           C  
ATOM   1112  N   LYS A 141     185.404 153.189 121.991  1.00198.00           N  
ATOM   1113  CA  LYS A 141     185.459 151.787 122.378  1.00189.30           C  
ATOM   1114  C   LYS A 141     184.286 151.040 121.745  1.00183.81           C  
ATOM   1115  O   LYS A 141     183.187 151.583 121.640  1.00159.73           O  
ATOM   1116  CB  LYS A 141     185.436 151.682 123.908  1.00201.22           C  
ATOM   1117  CG  LYS A 141     185.528 150.279 124.493  1.00205.90           C  
ATOM   1118  CD  LYS A 141     185.514 150.268 126.011  1.00229.16           C  
ATOM   1119  CE  LYS A 141     185.389 148.878 126.598  1.00256.66           C  
ATOM   1120  NZ  LYS A 141     185.429 148.908 128.081  1.00258.38           N1+
ATOM   1121  N   GLY A 142     184.540 149.793 121.325  1.00179.13           N  
ATOM   1122  CA  GLY A 142     183.502 148.945 120.762  1.00182.27           C  
ATOM   1123  C   GLY A 142     182.450 148.559 121.803  1.00190.47           C  
ATOM   1124  O   GLY A 142     182.676 148.714 122.998  1.00203.36           O  
ATOM   1125  N   GLY A 143     181.301 148.049 121.336  1.00174.98           N  
ATOM   1126  CA  GLY A 143     180.182 147.709 122.204  1.00153.61           C  
ATOM   1127  C   GLY A 143     179.900 146.205 122.254  1.00161.11           C  
ATOM   1128  O   GLY A 143     180.677 145.409 121.721  1.00185.95           O  
ATOM   1129  N   ILE A 144     178.768 145.840 122.880  1.00147.17           N  
ATOM   1130  CA  ILE A 144     178.442 144.470 123.254  1.00135.20           C  
ATOM   1131  C   ILE A 144     177.102 144.078 122.638  1.00139.00           C  
ATOM   1132  O   ILE A 144     176.300 144.939 122.282  1.00132.28           O  
ATOM   1133  CB  ILE A 144     178.359 144.334 124.786  1.00120.47           C  
ATOM   1134  CG1 ILE A 144     177.418 145.381 125.393  1.00114.40           C  
ATOM   1135  CG2 ILE A 144     179.742 144.383 125.407  1.00104.94           C  
ATOM   1136  CD1 ILE A 144     176.485 144.845 126.466  1.00106.07           C  
ATOM   1137  N   SER A 145     176.829 142.771 122.610  1.00141.70           N  
ATOM   1138  CA  SER A 145     175.464 142.303 122.440  1.00138.67           C  
ATOM   1139  C   SER A 145     174.773 142.248 123.794  1.00115.13           C  
ATOM   1140  O   SER A 145     173.617 142.628 123.922  1.00152.13           O  
ATOM   1141  CB  SER A 145     175.410 140.954 121.787  1.00182.60           C  
ATOM   1142  OG  SER A 145     174.139 140.356 122.013  1.00190.69           O  
ATOM   1143  N   HIS A 146     175.501 141.752 124.793  1.00 97.54           N  
ATOM   1144  CA  HIS A 146     174.893 141.361 126.051  1.00123.44           C  
ATOM   1145  C   HIS A 146     175.944 141.410 127.156  1.00158.64           C  
ATOM   1146  O   HIS A 146     177.132 141.277 126.877  1.00176.06           O  
ATOM   1147  CB  HIS A 146     174.278 139.965 125.916  1.00130.15           C  
ATOM   1148  CG  HIS A 146     173.706 139.450 127.192  1.00152.23           C  
ATOM   1149  CD2 HIS A 146     174.294 138.889 128.270  1.00161.32           C  
ATOM   1150  ND1 HIS A 146     172.354 139.495 127.469  1.00165.69           N  
ATOM   1151  CE1 HIS A 146     172.134 138.977 128.660  1.00167.50           C  
ATOM   1152  NE2 HIS A 146     173.310 138.602 129.172  1.00161.45           N  
ATOM   1153  N   SER A 147     175.499 141.618 128.403  1.00179.21           N  
ATOM   1154  CA  SER A 147     176.390 141.638 129.555  1.00156.80           C  
ATOM   1155  C   SER A 147     175.603 141.438 130.846  1.00153.07           C  
ATOM   1156  O   SER A 147     174.454 141.861 130.953  1.00161.46           O  
ATOM   1157  CB  SER A 147     177.188 142.918 129.612  1.00151.39           C  
ATOM   1158  OG  SER A 147     176.338 144.046 129.768  1.00145.67           O  
ATOM   1159  N   ARG A 148     176.271 140.851 131.845  1.00148.66           N  
ATOM   1160  CA  ARG A 148     175.616 140.545 133.103  1.00171.96           C  
ATOM   1161  C   ARG A 148     175.402 141.806 133.939  1.00158.66           C  
ATOM   1162  O   ARG A 148     174.370 141.944 134.596  1.00148.46           O  
ATOM   1163  CB  ARG A 148     176.269 139.337 133.781  1.00184.86           C  
ATOM   1164  CG  ARG A 148     175.675 138.019 133.304  1.00223.61           C  
ATOM   1165  CD  ARG A 148     174.186 138.253 133.081  1.00297.32           C  
ATOM   1166  NE  ARG A 148     173.447 137.283 132.283  1.00351.79           N  
ATOM   1167  CZ  ARG A 148     172.187 137.443 131.876  1.00362.18           C  
ATOM   1168  NH1 ARG A 148     171.521 138.545 132.183  1.00374.85           N1+
ATOM   1169  NH2 ARG A 148     171.591 136.495 131.171  1.00348.74           N  
ATOM   1170  N   VAL A 149     176.341 142.756 133.866  1.00151.51           N  
ATOM   1171  CA  VAL A 149     176.061 144.085 134.388  1.00159.42           C  
ATOM   1172  C   VAL A 149     175.763 145.028 133.233  1.00154.09           C  
ATOM   1173  O   VAL A 149     176.250 144.845 132.117  1.00130.02           O  
ATOM   1174  CB  VAL A 149     177.170 144.655 135.296  1.00188.63           C  
ATOM   1175  CG1 VAL A 149     178.435 144.980 134.514  1.00201.38           C  
ATOM   1176  CG2 VAL A 149     176.683 145.877 136.068  1.00160.34           C  
ATOM   1177  N   ASN A 150     174.961 146.043 133.552  1.00166.63           N  
ATOM   1178  CA  ASN A 150     174.695 147.164 132.671  1.00170.69           C  
ATOM   1179  C   ASN A 150     176.018 147.861 132.363  1.00161.12           C  
ATOM   1180  O   ASN A 150     176.789 148.154 133.276  1.00144.17           O  
ATOM   1181  CB  ASN A 150     173.700 148.106 133.346  1.00175.45           C  
ATOM   1182  CG  ASN A 150     172.674 148.679 132.395  1.00203.10           C  
ATOM   1183  ND2 ASN A 150     171.528 149.066 132.926  1.00225.35           N  
ATOM   1184  OD1 ASN A 150     172.913 148.772 131.193  1.00235.04           O  
ATOM   1185  N   THR A 151     176.268 148.118 131.072  1.00151.93           N  
ATOM   1186  CA  THR A 151     177.508 148.730 130.615  1.00166.71           C  
ATOM   1187  C   THR A 151     177.501 150.229 130.904  1.00164.75           C  
ATOM   1188  O   THR A 151     178.559 150.838 131.070  1.00139.19           O  
ATOM   1189  CB  THR A 151     177.739 148.486 129.117  1.00171.37           C  
ATOM   1190  CG2 THR A 151     177.803 147.017 128.759  1.00182.99           C  
ATOM   1191  OG1 THR A 151     176.708 149.123 128.357  1.00186.24           O  
ATOM   1192  N   TYR A 152     176.290 150.802 130.948  1.00180.24           N  
ATOM   1193  CA  TYR A 152     176.058 152.231 131.096  1.00176.29           C  
ATOM   1194  C   TYR A 152     176.770 153.010 129.992  1.00200.43           C  
ATOM   1195  O   TYR A 152     176.950 154.221 130.102  1.00230.69           O  
ATOM   1196  CB  TYR A 152     176.409 152.715 132.506  1.00162.28           C  
ATOM   1197  CG  TYR A 152     175.646 152.036 133.614  1.00175.24           C  
ATOM   1198  CD1 TYR A 152     174.335 152.380 133.900  1.00171.95           C  
ATOM   1199  CD2 TYR A 152     176.238 151.048 134.386  1.00218.68           C  
ATOM   1200  CE1 TYR A 152     173.631 151.753 134.915  1.00200.61           C  
ATOM   1201  CE2 TYR A 152     175.551 150.413 135.407  1.00234.88           C  
ATOM   1202  CZ  TYR A 152     174.241 150.763 135.668  1.00226.84           C  
ATOM   1203  OH  TYR A 152     173.574 150.135 136.679  1.00273.45           O  
ATOM   1204  N   SER A 153     177.102 152.303 128.904  1.00197.94           N  
ATOM   1205  CA  SER A 153     177.852 152.844 127.784  1.00176.74           C  
ATOM   1206  C   SER A 153     177.118 154.053 127.220  1.00168.27           C  
ATOM   1207  O   SER A 153     177.704 155.122 127.029  1.00156.06           O  
ATOM   1208  CB  SER A 153     178.041 151.785 126.730  1.00173.04           C  
ATOM   1209  OG  SER A 153     178.612 152.336 125.554  1.00186.25           O  
ATOM   1210  N   ALA A 154     175.819 153.855 126.982  1.00149.37           N  
ATOM   1211  CA  ALA A 154     174.974 154.862 126.369  1.00156.90           C  
ATOM   1212  C   ALA A 154     175.005 156.135 127.208  1.00152.26           C  
ATOM   1213  O   ALA A 154     175.391 157.203 126.730  1.00155.35           O  
ATOM   1214  CB  ALA A 154     173.576 154.309 126.253  1.00174.39           C  
ATOM   1215  N   GLU A 155     174.588 155.986 128.470  1.00153.44           N  
ATOM   1216  CA  GLU A 155     174.351 157.111 129.361  1.00173.84           C  
ATOM   1217  C   GLU A 155     175.669 157.841 129.588  1.00186.83           C  
ATOM   1218  O   GLU A 155     175.677 159.061 129.732  1.00180.90           O  
ATOM   1219  CB  GLU A 155     173.768 156.631 130.691  1.00171.38           C  
ATOM   1220  CG  GLU A 155     172.370 156.046 130.576  1.00189.81           C  
ATOM   1221  CD  GLU A 155     172.277 154.616 130.064  1.00209.19           C  
ATOM   1222  OE1 GLU A 155     173.333 154.006 129.779  1.00195.93           O  
ATOM   1223  OE2 GLU A 155     171.143 154.110 129.947  1.00248.82           O1-
ATOM   1224  N   THR A 156     176.768 157.070 129.621  1.00214.00           N  
ATOM   1225  CA  THR A 156     178.097 157.604 129.871  1.00199.17           C  
ATOM   1226  C   THR A 156     178.364 158.733 128.880  1.00182.10           C  
ATOM   1227  O   THR A 156     178.517 159.891 129.268  1.00184.83           O  
ATOM   1228  CB  THR A 156     179.178 156.519 129.770  1.00183.17           C  
ATOM   1229  CG2 THR A 156     180.584 157.073 129.837  1.00175.52           C  
ATOM   1230  OG1 THR A 156     178.999 155.593 130.841  1.00184.77           O  
ATOM   1231  N   ILE A 157     178.368 158.373 127.595  1.00156.62           N  
ATOM   1232  CA  ILE A 157     178.764 159.310 126.563  1.00146.08           C  
ATOM   1233  C   ILE A 157     177.703 160.408 126.450  1.00143.08           C  
ATOM   1234  O   ILE A 157     178.033 161.573 126.228  1.00135.40           O  
ATOM   1235  CB  ILE A 157     179.086 158.568 125.247  1.00134.28           C  
ATOM   1236  CG1 ILE A 157     179.464 159.525 124.117  1.00147.08           C  
ATOM   1237  CG2 ILE A 157     177.973 157.607 124.854  1.00131.12           C  
ATOM   1238  CD1 ILE A 157     180.128 158.848 122.948  1.00149.73           C  
ATOM   1239  N   GLN A 158     176.445 160.046 126.736  1.00148.29           N  
ATOM   1240  CA  GLN A 158     175.336 160.984 126.651  1.00156.55           C  
ATOM   1241  C   GLN A 158     175.505 162.093 127.687  1.00157.93           C  
ATOM   1242  O   GLN A 158     175.308 163.273 127.387  1.00154.84           O  
ATOM   1243  CB  GLN A 158     173.998 160.261 126.831  1.00166.91           C  
ATOM   1244  CG  GLN A 158     172.818 161.211 127.006  1.00185.45           C  
ATOM   1245  CD  GLN A 158     171.609 160.540 127.609  1.00182.40           C  
ATOM   1246  NE2 GLN A 158     171.208 159.425 127.016  1.00146.95           N  
ATOM   1247  OE1 GLN A 158     171.031 161.025 128.585  1.00217.58           O  
ATOM   1248  N   LEU A 159     175.849 161.703 128.919  1.00160.52           N  
ATOM   1249  CA  LEU A 159     175.941 162.669 130.000  1.00166.44           C  
ATOM   1250  C   LEU A 159     177.059 163.656 129.676  1.00176.26           C  
ATOM   1251  O   LEU A 159     176.897 164.863 129.858  1.00190.81           O  
ATOM   1252  CB  LEU A 159     176.163 161.950 131.337  1.00147.62           C  
ATOM   1253  CG  LEU A 159     175.063 160.975 131.779  1.00135.60           C  
ATOM   1254  CD1 LEU A 159     175.374 160.378 133.143  1.00135.15           C  
ATOM   1255  CD2 LEU A 159     173.691 161.634 131.803  1.00137.51           C  
ATOM   1256  N   PHE A 160     178.158 163.126 129.122  1.00181.02           N  
ATOM   1257  CA  PHE A 160     179.310 163.922 128.727  1.00201.73           C  
ATOM   1258  C   PHE A 160     178.875 164.969 127.699  1.00182.00           C  
ATOM   1259  O   PHE A 160     179.174 166.156 127.835  1.00172.57           O  
ATOM   1260  CB  PHE A 160     180.428 163.023 128.180  1.00229.41           C  
ATOM   1261  CG  PHE A 160     181.346 162.380 129.196  1.00223.79           C  
ATOM   1262  CD1 PHE A 160     182.309 163.123 129.864  1.00206.22           C  
ATOM   1263  CD2 PHE A 160     181.323 161.009 129.410  1.00221.25           C  
ATOM   1264  CE1 PHE A 160     183.176 162.522 130.766  1.00182.57           C  
ATOM   1265  CE2 PHE A 160     182.196 160.407 130.307  1.00202.05           C  
ATOM   1266  CZ  PHE A 160     183.116 161.165 130.991  1.00179.42           C  
ATOM   1267  N   ALA A 161     178.136 164.503 126.686  1.00174.98           N  
ATOM   1268  CA  ALA A 161     177.630 165.348 125.618  1.00210.41           C  
ATOM   1269  C   ALA A 161     176.782 166.486 126.186  1.00227.92           C  
ATOM   1270  O   ALA A 161     177.066 167.656 125.922  1.00251.00           O  
ATOM   1271  CB  ALA A 161     176.861 164.507 124.626  1.00288.32           C  
ATOM   1272  N   GLU A 162     175.746 166.127 126.962  1.00202.48           N  
ATOM   1273  CA  GLU A 162     174.783 167.079 127.496  1.00189.40           C  
ATOM   1274  C   GLU A 162     175.522 168.195 128.225  1.00199.18           C  
ATOM   1275  O   GLU A 162     175.202 169.371 128.063  1.00198.99           O  
ATOM   1276  CB  GLU A 162     173.889 166.410 128.539  1.00162.75           C  
ATOM   1277  CG  GLU A 162     172.611 165.832 127.972  1.00192.29           C  
ATOM   1278  CD  GLU A 162     171.957 164.824 128.902  1.00207.26           C  
ATOM   1279  OE1 GLU A 162     172.595 164.449 129.903  1.00177.80           O  
ATOM   1280  OE2 GLU A 162     170.801 164.444 128.644  1.00227.58           O1-
ATOM   1281  N   ALA A 163     176.504 167.786 129.035  1.00214.00           N  
ATOM   1282  CA  ALA A 163     177.230 168.677 129.922  1.00237.42           C  
ATOM   1283  C   ALA A 163     178.064 169.676 129.121  1.00255.26           C  
ATOM   1284  O   ALA A 163     178.395 170.749 129.616  1.00261.17           O  
ATOM   1285  CB  ALA A 163     178.091 167.866 130.858  1.00221.60           C  
ATOM   1286  N   PHE A 164     178.367 169.337 127.863  1.00267.50           N  
ATOM   1287  CA  PHE A 164     179.283 170.147 127.077  1.00276.93           C  
ATOM   1288  C   PHE A 164     178.562 170.830 125.916  1.00263.25           C  
ATOM   1289  O   PHE A 164     179.201 171.247 124.949  1.00267.88           O  
ATOM   1290  CB  PHE A 164     180.482 169.313 126.620  1.00307.86           C  
ATOM   1291  CG  PHE A 164     181.470 169.025 127.721  1.00266.54           C  
ATOM   1292  CD1 PHE A 164     181.986 170.053 128.495  1.00238.75           C  
ATOM   1293  CD2 PHE A 164     181.869 167.727 127.992  1.00261.30           C  
ATOM   1294  CE1 PHE A 164     182.911 169.796 129.494  1.00225.22           C  
ATOM   1295  CE2 PHE A 164     182.785 167.468 128.998  1.00229.25           C  
ATOM   1296  CZ  PHE A 164     183.310 168.503 129.739  1.00225.31           C  
ATOM   1297  N   GLN A 165     177.239 170.986 126.050  1.00234.83           N  
ATOM   1298  CA  GLN A 165     176.434 171.578 124.993  1.00218.53           C  
ATOM   1299  C   GLN A 165     176.945 171.064 123.645  1.00192.22           C  
ATOM   1300  O   GLN A 165     177.356 171.831 122.769  1.00169.42           O  
ATOM   1301  CB  GLN A 165     176.399 173.107 125.108  1.00224.50           C  
ATOM   1302  CG  GLN A 165     176.257 173.633 126.533  1.00202.89           C  
ATOM   1303  CD  GLN A 165     175.000 173.213 127.265  1.00214.95           C  
ATOM   1304  NE2 GLN A 165     175.139 173.008 128.564  1.00221.70           N  
ATOM   1305  OE1 GLN A 165     173.912 173.100 126.698  1.00211.84           O  
ATOM   1306  N   THR A 166     177.000 169.731 123.548  1.00170.93           N  
ATOM   1307  CA  THR A 166     177.050 169.016 122.287  1.00188.30           C  
ATOM   1308  C   THR A 166     176.151 167.791 122.410  1.00197.38           C  
ATOM   1309  O   THR A 166     175.426 167.655 123.397  1.00192.98           O  
ATOM   1310  CB  THR A 166     178.491 168.654 121.894  1.00160.98           C  
ATOM   1311  CG2 THR A 166     179.153 167.685 122.847  1.00127.45           C  
ATOM   1312  OG1 THR A 166     178.473 168.065 120.594  1.00156.21           O  
ATOM   1313  N   MET A 167     176.188 166.930 121.387  1.00214.77           N  
ATOM   1314  CA  MET A 167     175.443 165.683 121.395  1.00207.09           C  
ATOM   1315  C   MET A 167     176.388 164.535 121.037  1.00217.00           C  
ATOM   1316  O   MET A 167     177.487 164.766 120.523  1.00159.67           O  
ATOM   1317  CB  MET A 167     174.274 165.744 120.408  1.00198.07           C  
ATOM   1318  CG  MET A 167     173.177 166.705 120.825  1.00194.60           C  
ATOM   1319  SD  MET A 167     172.039 165.981 122.034  1.00242.33           S  
ATOM   1320  CE  MET A 167     172.503 166.866 123.522  1.00179.20           C  
ATOM   1321  N   PRO A 168     176.000 163.271 121.333  1.00228.28           N  
ATOM   1322  CA  PRO A 168     176.927 162.137 121.294  1.00206.22           C  
ATOM   1323  C   PRO A 168     177.194 161.616 119.885  1.00188.28           C  
ATOM   1324  O   PRO A 168     176.269 161.486 119.084  1.00212.98           O  
ATOM   1325  CB  PRO A 168     176.202 161.027 122.085  1.00221.69           C  
ATOM   1326  CG  PRO A 168     174.941 161.673 122.656  1.00191.08           C  
ATOM   1327  CD  PRO A 168     174.654 162.878 121.786  1.00188.82           C  
ATOM   1328  N   ARG A 169     178.457 161.271 119.612  1.00160.35           N  
ATOM   1329  CA  ARG A 169     178.797 160.515 118.417  1.00199.79           C  
ATOM   1330  C   ARG A 169     179.067 159.068 118.812  1.00201.59           C  
ATOM   1331  O   ARG A 169     180.147 158.752 119.302  1.00188.49           O  
ATOM   1332  CB  ARG A 169     180.039 161.091 117.729  1.00217.58           C  
ATOM   1333  CG  ARG A 169     179.938 162.560 117.349  1.00241.39           C  
ATOM   1334  CD  ARG A 169     179.304 162.746 115.985  1.00255.54           C  
ATOM   1335  NE  ARG A 169     179.038 164.155 115.744  1.00286.25           N  
ATOM   1336  CZ  ARG A 169     178.341 164.630 114.721  1.00304.15           C  
ATOM   1337  NH1 ARG A 169     177.824 163.803 113.826  1.00303.12           N1+
ATOM   1338  NH2 ARG A 169     178.160 165.932 114.602  1.00330.81           N  
ATOM   1339  N   TYR A 170     178.077 158.198 118.581  1.00223.74           N  
ATOM   1340  CA  TYR A 170     178.190 156.789 118.922  1.00211.13           C  
ATOM   1341  C   TYR A 170     179.050 156.074 117.885  1.00207.96           C  
ATOM   1342  O   TYR A 170     179.170 156.528 116.747  1.00227.30           O  
ATOM   1343  CB  TYR A 170     176.798 156.161 119.023  1.00201.67           C  
ATOM   1344  CG  TYR A 170     175.862 156.866 119.973  1.00191.60           C  
ATOM   1345  CD1 TYR A 170     176.012 156.744 121.346  1.00199.19           C  
ATOM   1346  CD2 TYR A 170     174.839 157.672 119.502  1.00199.11           C  
ATOM   1347  CE1 TYR A 170     175.167 157.394 122.231  1.00189.49           C  
ATOM   1348  CE2 TYR A 170     173.984 158.329 120.373  1.00237.16           C  
ATOM   1349  CZ  TYR A 170     174.146 158.188 121.743  1.00221.67           C  
ATOM   1350  OH  TYR A 170     173.316 158.830 122.621  1.00214.32           O  
ATOM   1351  N   LEU A 171     179.662 154.960 118.310  1.00171.92           N  
ATOM   1352  CA  LEU A 171     180.219 153.996 117.379  1.00172.23           C  
ATOM   1353  C   LEU A 171     179.330 152.759 117.373  1.00176.04           C  
ATOM   1354  O   LEU A 171     179.356 151.975 118.317  1.00203.28           O  
ATOM   1355  CB  LEU A 171     181.652 153.639 117.789  1.00172.43           C  
ATOM   1356  CG  LEU A 171     182.435 152.830 116.756  1.00166.42           C  
ATOM   1357  CD1 LEU A 171     182.522 153.578 115.433  1.00139.68           C  
ATOM   1358  CD2 LEU A 171     183.824 152.481 117.268  1.00172.65           C  
ATOM   1359  N   PRO A 172     178.487 152.578 116.329  1.00187.23           N  
ATOM   1360  CA  PRO A 172     177.509 151.491 116.311  1.00181.65           C  
ATOM   1361  C   PRO A 172     178.084 150.187 115.766  1.00168.71           C  
ATOM   1362  O   PRO A 172     177.567 149.639 114.795  1.00165.48           O  
ATOM   1363  CB  PRO A 172     176.438 152.035 115.354  1.00200.53           C  
ATOM   1364  CG  PRO A 172     177.217 152.895 114.373  1.00232.97           C  
ATOM   1365  CD  PRO A 172     178.394 153.455 115.149  1.00214.33           C  
ATOM   1366  N   LEU A 173     179.143 149.689 116.416  1.00160.66           N  
ATOM   1367  CA  LEU A 173     179.835 148.491 115.968  1.00158.26           C  
ATOM   1368  C   LEU A 173     180.117 147.580 117.164  1.00153.13           C  
ATOM   1369  O   LEU A 173     180.240 148.062 118.287  1.00128.98           O  
ATOM   1370  CB  LEU A 173     181.128 148.902 115.253  1.00147.84           C  
ATOM   1371  CG  LEU A 173     180.969 149.681 113.945  1.00135.26           C  
ATOM   1372  CD1 LEU A 173     182.319 150.124 113.408  1.00128.13           C  
ATOM   1373  CD2 LEU A 173     180.253 148.854 112.893  1.00135.75           C  
ATOM   1374  N   PRO A 174     180.221 146.238 116.976  1.00180.22           N  
ATOM   1375  CA  PRO A 174     180.650 145.343 118.049  1.00171.23           C  
ATOM   1376  C   PRO A 174     182.152 145.518 118.244  1.00180.60           C  
ATOM   1377  O   PRO A 174     182.848 146.025 117.370  1.00185.75           O  
ATOM   1378  CB  PRO A 174     180.320 143.936 117.519  1.00152.65           C  
ATOM   1379  CG  PRO A 174     180.406 144.081 116.010  1.00190.49           C  
ATOM   1380  CD  PRO A 174     179.985 145.510 115.716  1.00223.22           C  
ATOM   1381  N   VAL A 175     182.639 145.116 119.418  1.00197.97           N  
ATOM   1382  CA  VAL A 175     184.021 145.364 119.785  1.00172.52           C  
ATOM   1383  C   VAL A 175     184.926 144.475 118.934  1.00159.30           C  
ATOM   1384  O   VAL A 175     186.044 144.865 118.597  1.00151.42           O  
ATOM   1385  CB  VAL A 175     184.235 145.141 121.294  1.00162.43           C  
ATOM   1386  CG1 VAL A 175     184.010 143.686 121.695  1.00137.85           C  
ATOM   1387  CG2 VAL A 175     185.591 145.654 121.765  1.00162.47           C  
ATOM   1388  N   VAL A 176     184.414 143.294 118.565  1.00149.00           N  
ATOM   1389  CA  VAL A 176     185.201 142.308 117.845  1.00154.92           C  
ATOM   1390  C   VAL A 176     184.365 141.680 116.733  1.00166.75           C  
ATOM   1391  O   VAL A 176     183.182 141.399 116.908  1.00179.34           O  
ATOM   1392  CB  VAL A 176     185.792 141.254 118.801  1.00161.49           C  
ATOM   1393  CG1 VAL A 176     186.155 139.963 118.084  1.00176.62           C  
ATOM   1394  CG2 VAL A 176     186.999 141.800 119.550  1.00195.05           C  
ATOM   1395  N   PHE A 177     185.018 141.481 115.581  1.00181.56           N  
ATOM   1396  CA  PHE A 177     184.502 140.685 114.480  1.00165.12           C  
ATOM   1397  C   PHE A 177     185.238 139.346 114.438  1.00188.22           C  
ATOM   1398  O   PHE A 177     186.405 139.249 114.816  1.00222.22           O  
ATOM   1399  CB  PHE A 177     184.678 141.445 113.163  1.00151.73           C  
ATOM   1400  CG  PHE A 177     183.691 142.564 112.959  1.00163.33           C  
ATOM   1401  CD1 PHE A 177     182.406 142.296 112.515  1.00191.71           C  
ATOM   1402  CD2 PHE A 177     184.036 143.882 113.221  1.00159.36           C  
ATOM   1403  CE1 PHE A 177     181.491 143.321 112.321  1.00198.69           C  
ATOM   1404  CE2 PHE A 177     183.117 144.905 113.034  1.00174.12           C  
ATOM   1405  CZ  PHE A 177     181.847 144.623 112.587  1.00183.53           C  
ATOM   1406  N   ASP A 178     184.551 138.312 113.946  1.00174.64           N  
ATOM   1407  CA  ASP A 178     185.177 137.007 113.830  1.00166.25           C  
ATOM   1408  C   ASP A 178     186.332 137.071 112.835  1.00186.07           C  
ATOM   1409  O   ASP A 178     187.351 136.414 113.030  1.00204.09           O  
ATOM   1410  CB  ASP A 178     184.175 135.922 113.437  1.00162.03           C  
ATOM   1411  CG  ASP A 178     184.726 134.526 113.654  1.00150.45           C  
ATOM   1412  OD1 ASP A 178     185.092 134.222 114.811  1.00140.78           O  
ATOM   1413  OD2 ASP A 178     184.813 133.773 112.659  1.00150.79           O1-
ATOM   1414  N   ASN A 179     186.167 137.857 111.767  1.00202.11           N  
ATOM   1415  CA  ASN A 179     187.169 137.869 110.713  1.00192.86           C  
ATOM   1416  C   ASN A 179     187.715 139.279 110.493  1.00190.35           C  
ATOM   1417  O   ASN A 179     186.958 140.250 110.471  1.00191.22           O  
ATOM   1418  CB  ASN A 179     186.676 137.223 109.420  1.00199.36           C  
ATOM   1419  CG  ASN A 179     187.620 137.477 108.265  1.00209.63           C  
ATOM   1420  ND2 ASN A 179     188.687 136.700 108.175  1.00241.57           N  
ATOM   1421  OD1 ASN A 179     187.423 138.412 107.500  1.00203.38           O  
ATOM   1422  N   ALA A 180     189.032 139.344 110.259  1.00189.84           N  
ATOM   1423  CA  ALA A 180     189.787 140.583 110.193  1.00216.62           C  
ATOM   1424  C   ALA A 180     189.408 141.367 108.937  1.00223.82           C  
ATOM   1425  O   ALA A 180     189.353 142.597 108.953  1.00221.88           O  
ATOM   1426  CB  ALA A 180     191.265 140.275 110.226  1.00205.86           C  
ATOM   1427  N   ASP A 181     189.163 140.634 107.848  1.00225.48           N  
ATOM   1428  CA  ASP A 181     188.807 141.237 106.574  1.00234.55           C  
ATOM   1429  C   ASP A 181     187.477 141.981 106.724  1.00227.29           C  
ATOM   1430  O   ASP A 181     187.336 143.116 106.267  1.00199.07           O  
ATOM   1431  CB  ASP A 181     188.783 140.191 105.452  1.00239.10           C  
ATOM   1432  CG  ASP A 181     190.157 139.719 104.994  1.00216.79           C  
ATOM   1433  OD1 ASP A 181     191.132 140.481 105.171  1.00237.45           O  
ATOM   1434  OD2 ASP A 181     190.241 138.598 104.433  1.00202.96           O1-
ATOM   1435  N   VAL A 182     186.515 141.325 107.388  1.00201.67           N  
ATOM   1436  CA  VAL A 182     185.215 141.904 107.688  1.00164.11           C  
ATOM   1437  C   VAL A 182     185.450 143.264 108.334  1.00162.28           C  
ATOM   1438  O   VAL A 182     184.983 144.281 107.827  1.00151.44           O  
ATOM   1439  CB  VAL A 182     184.390 140.976 108.606  1.00154.86           C  
ATOM   1440  CG1 VAL A 182     183.098 141.624 109.079  1.00158.58           C  
ATOM   1441  CG2 VAL A 182     184.106 139.632 107.953  1.00149.15           C  
ATOM   1442  N   LYS A 183     186.269 143.253 109.396  1.00164.17           N  
ATOM   1443  CA  LYS A 183     186.533 144.402 110.244  1.00166.63           C  
ATOM   1444  C   LYS A 183     187.058 145.555 109.390  1.00181.61           C  
ATOM   1445  O   LYS A 183     186.628 146.692 109.562  1.00197.87           O  
ATOM   1446  CB  LYS A 183     187.495 144.004 111.370  1.00148.56           C  
ATOM   1447  CG  LYS A 183     187.932 145.113 112.320  1.00166.24           C  
ATOM   1448  CD  LYS A 183     189.152 145.881 111.837  1.00186.32           C  
ATOM   1449  CE  LYS A 183     189.999 146.457 112.955  1.00183.04           C  
ATOM   1450  NZ  LYS A 183     191.225 147.112 112.435  1.00152.48           N1+
ATOM   1451  N   ARG A 184     187.956 145.242 108.447  1.00189.19           N  
ATOM   1452  CA  ARG A 184     188.656 146.261 107.679  1.00211.28           C  
ATOM   1453  C   ARG A 184     187.683 147.049 106.803  1.00216.90           C  
ATOM   1454  O   ARG A 184     187.767 148.273 106.712  1.00240.76           O  
ATOM   1455  CB  ARG A 184     189.811 145.655 106.877  1.00188.08           C  
ATOM   1456  CG  ARG A 184     191.156 145.782 107.575  1.00184.77           C  
ATOM   1457  CD  ARG A 184     192.314 145.263 106.751  1.00178.15           C  
ATOM   1458  NE  ARG A 184     192.243 143.818 106.603  1.00214.30           N  
ATOM   1459  CZ  ARG A 184     192.670 142.942 107.507  1.00254.97           C  
ATOM   1460  NH1 ARG A 184     193.196 143.361 108.646  1.00242.54           N1+
ATOM   1461  NH2 ARG A 184     192.569 141.647 107.265  1.00298.82           N  
ATOM   1462  N   MET A 185     186.755 146.344 106.155  1.00191.83           N  
ATOM   1463  CA  MET A 185     185.938 147.006 105.155  1.00188.39           C  
ATOM   1464  C   MET A 185     184.705 147.640 105.802  1.00173.88           C  
ATOM   1465  O   MET A 185     184.043 148.479 105.195  1.00152.73           O  
ATOM   1466  CB  MET A 185     185.546 146.044 104.031  1.00184.43           C  
ATOM   1467  CG  MET A 185     184.683 144.899 104.491  1.00184.80           C  
ATOM   1468  SD  MET A 185     183.987 144.062 103.044  1.00237.13           S  
ATOM   1469  CE  MET A 185     183.524 145.469 102.028  1.00208.89           C  
ATOM   1470  N   VAL A 186     184.436 147.259 107.055  1.00168.89           N  
ATOM   1471  CA  VAL A 186     183.435 147.922 107.878  1.00164.88           C  
ATOM   1472  C   VAL A 186     183.939 149.324 108.212  1.00164.33           C  
ATOM   1473  O   VAL A 186     183.188 150.294 108.135  1.00154.75           O  
ATOM   1474  CB  VAL A 186     183.123 147.113 109.157  1.00158.24           C  
ATOM   1475  CG1 VAL A 186     182.387 147.942 110.204  1.00131.71           C  
ATOM   1476  CG2 VAL A 186     182.371 145.823 108.860  1.00127.51           C  
ATOM   1477  N   GLU A 187     185.226 149.406 108.578  1.00182.01           N  
ATOM   1478  CA  GLU A 187     185.855 150.647 108.999  1.00206.15           C  
ATOM   1479  C   GLU A 187     185.901 151.611 107.817  1.00193.05           C  
ATOM   1480  O   GLU A 187     186.008 152.824 107.998  1.00208.54           O  
ATOM   1481  CB  GLU A 187     187.256 150.377 109.561  1.00232.97           C  
ATOM   1482  CG  GLU A 187     187.256 149.678 110.914  1.00238.57           C  
ATOM   1483  CD  GLU A 187     188.616 149.472 111.566  1.00222.15           C  
ATOM   1484  OE1 GLU A 187     188.692 149.547 112.810  1.00239.53           O  
ATOM   1485  OE2 GLU A 187     189.590 149.214 110.833  1.00209.54           O1-
ATOM   1486  N   LYS A 188     185.786 151.055 106.606  1.00170.56           N  
ATOM   1487  CA  LYS A 188     185.905 151.843 105.392  1.00190.01           C  
ATOM   1488  C   LYS A 188     184.541 152.405 104.988  1.00220.93           C  
ATOM   1489  O   LYS A 188     184.478 153.352 104.207  1.00233.93           O  
ATOM   1490  CB  LYS A 188     186.581 151.033 104.282  1.00180.82           C  
ATOM   1491  CG  LYS A 188     188.096 150.893 104.396  1.00165.45           C  
ATOM   1492  CD  LYS A 188     188.721 150.099 103.265  1.00153.00           C  
ATOM   1493  CE  LYS A 188     189.018 148.659 103.629  1.00178.70           C  
ATOM   1494  NZ  LYS A 188     190.433 148.470 104.021  1.00193.76           N1+
ATOM   1495  N   ASP A 189     183.459 151.837 105.542  1.00235.87           N  
ATOM   1496  CA  ASP A 189     182.107 152.323 105.300  1.00245.02           C  
ATOM   1497  C   ASP A 189     182.034 153.816 105.615  1.00238.17           C  
ATOM   1498  O   ASP A 189     182.523 154.261 106.647  1.00245.21           O  
ATOM   1499  CB  ASP A 189     181.063 151.537 106.099  1.00256.65           C  
ATOM   1500  CG  ASP A 189     179.688 152.186 106.087  1.00275.59           C  
ATOM   1501  OD1 ASP A 189     179.283 152.681 105.018  1.00287.18           O  
ATOM   1502  OD2 ASP A 189     179.037 152.207 107.151  1.00261.57           O1-
ATOM   1503  N   ARG A 190     181.387 154.578 104.727  1.00210.40           N  
ATOM   1504  CA  ARG A 190     181.549 156.023 104.703  1.00210.39           C  
ATOM   1505  C   ARG A 190     181.026 156.639 105.998  1.00217.09           C  
ATOM   1506  O   ARG A 190     181.558 157.649 106.454  1.00252.79           O  
ATOM   1507  CB  ARG A 190     180.881 156.630 103.467  1.00246.21           C  
ATOM   1508  CG  ARG A 190     181.170 158.113 103.271  1.00292.11           C  
ATOM   1509  CD  ARG A 190     180.647 158.673 101.960  1.00299.16           C  
ATOM   1510  NE  ARG A 190     179.420 158.025 101.515  1.00295.75           N  
ATOM   1511  CZ  ARG A 190     178.193 158.345 101.920  1.00276.69           C  
ATOM   1512  NH1 ARG A 190     178.013 159.318 102.798  1.00276.27           N1+
ATOM   1513  NH2 ARG A 190     177.152 157.678 101.457  1.00259.78           N  
ATOM   1514  N   HIS A 191     180.014 156.004 106.597  1.00218.53           N  
ATOM   1515  CA  HIS A 191     179.396 156.521 107.808  1.00222.29           C  
ATOM   1516  C   HIS A 191     180.314 156.267 108.996  1.00223.76           C  
ATOM   1517  O   HIS A 191     180.677 157.192 109.723  1.00248.23           O  
ATOM   1518  CB  HIS A 191     178.014 155.886 107.991  1.00223.92           C  
ATOM   1519  CG  HIS A 191     177.220 155.897 106.731  1.00238.62           C  
ATOM   1520  CD2 HIS A 191     176.694 154.893 105.995  1.00246.83           C  
ATOM   1521  ND1 HIS A 191     176.924 157.065 106.059  1.00237.08           N  
ATOM   1522  CE1 HIS A 191     176.225 156.782 104.979  1.00222.61           C  
ATOM   1523  NE2 HIS A 191     176.071 155.456 104.913  1.00219.71           N  
ATOM   1524  N   ILE A 192     180.727 155.003 109.118  1.00195.38           N  
ATOM   1525  CA  ILE A 192     181.552 154.495 110.201  1.00188.49           C  
ATOM   1526  C   ILE A 192     182.856 155.288 110.296  1.00203.83           C  
ATOM   1527  O   ILE A 192     183.278 155.665 111.389  1.00224.77           O  
ATOM   1528  CB  ILE A 192     181.800 152.989 109.978  1.00184.00           C  
ATOM   1529  CG1 ILE A 192     180.501 152.181 110.067  1.00192.17           C  
ATOM   1530  CG2 ILE A 192     182.879 152.452 110.904  1.00183.15           C  
ATOM   1531  CD1 ILE A 192     179.642 152.498 111.275  1.00200.60           C  
ATOM   1532  N   GLU A 193     183.494 155.521 109.142  1.00215.53           N  
ATOM   1533  CA  GLU A 193     184.840 156.069 109.070  1.00226.21           C  
ATOM   1534  C   GLU A 193     184.884 157.505 109.590  1.00200.36           C  
ATOM   1535  O   GLU A 193     185.875 157.912 110.196  1.00195.93           O  
ATOM   1536  CB  GLU A 193     185.350 156.024 107.631  1.00244.27           C  
ATOM   1537  CG  GLU A 193     186.811 156.417 107.496  1.00263.46           C  
ATOM   1538  CD  GLU A 193     187.298 156.496 106.060  1.00291.56           C  
ATOM   1539  OE1 GLU A 193     186.747 155.744 105.223  1.00306.08           O  
ATOM   1540  OE2 GLU A 193     188.219 157.313 105.783  1.00325.49           O1-
ATOM   1541  N   ARG A 194     183.824 158.272 109.310  1.00183.15           N  
ATOM   1542  CA  ARG A 194     183.712 159.621 109.839  1.00201.00           C  
ATOM   1543  C   ARG A 194     183.925 159.568 111.349  1.00215.56           C  
ATOM   1544  O   ARG A 194     184.624 160.408 111.914  1.00205.83           O  
ATOM   1545  CB  ARG A 194     182.324 160.197 109.558  1.00214.76           C  
ATOM   1546  CG  ARG A 194     182.219 160.952 108.243  1.00218.02           C  
ATOM   1547  CD  ARG A 194     180.877 161.643 108.098  1.00234.29           C  
ATOM   1548  NE  ARG A 194     180.545 161.765 106.687  1.00265.23           N  
ATOM   1549  CZ  ARG A 194     179.680 160.991 106.038  1.00282.78           C  
ATOM   1550  NH1 ARG A 194     179.012 160.043 106.678  1.00270.94           N1+
ATOM   1551  NH2 ARG A 194     179.487 161.171 104.744  1.00303.87           N  
ATOM   1552  N   ILE A 195     183.305 158.558 111.975  1.00234.41           N  
ATOM   1553  CA  ILE A 195     183.328 158.397 113.417  1.00233.83           C  
ATOM   1554  C   ILE A 195     184.732 157.990 113.867  1.00227.43           C  
ATOM   1555  O   ILE A 195     185.264 158.589 114.796  1.00213.65           O  
ATOM   1556  CB  ILE A 195     182.218 157.436 113.903  1.00236.99           C  
ATOM   1557  CG1 ILE A 195     180.853 157.779 113.297  1.00231.58           C  
ATOM   1558  CG2 ILE A 195     182.153 157.403 115.425  1.00230.48           C  
ATOM   1559  CD1 ILE A 195     179.827 156.664 113.394  1.00247.49           C  
ATOM   1560  N   ILE A 196     185.356 157.020 113.179  1.00218.36           N  
ATOM   1561  CA  ILE A 196     186.673 156.559 113.604  1.00195.12           C  
ATOM   1562  C   ILE A 196     187.681 157.684 113.415  1.00221.60           C  
ATOM   1563  O   ILE A 196     188.578 157.856 114.230  1.00190.07           O  
ATOM   1564  CB  ILE A 196     187.154 155.293 112.870  1.00158.70           C  
ATOM   1565  CG1 ILE A 196     186.314 154.063 113.218  1.00150.01           C  
ATOM   1566  CG2 ILE A 196     188.621 155.057 113.201  1.00145.71           C  
ATOM   1567  CD1 ILE A 196     186.681 152.831 112.418  1.00164.12           C  
ATOM   1568  N   GLU A 197     187.550 158.403 112.298  1.00258.62           N  
ATOM   1569  CA  GLU A 197     188.432 159.505 111.950  1.00273.04           C  
ATOM   1570  C   GLU A 197     188.325 160.617 112.992  1.00274.38           C  
ATOM   1571  O   GLU A 197     189.334 161.202 113.372  1.00290.42           O  
ATOM   1572  CB  GLU A 197     188.088 160.030 110.556  1.00293.21           C  
ATOM   1573  CG  GLU A 197     188.833 161.301 110.197  1.00297.23           C  
ATOM   1574  CD  GLU A 197     190.338 161.161 110.025  1.00283.46           C  
ATOM   1575  OE1 GLU A 197     190.832 160.013 109.942  1.00270.87           O  
ATOM   1576  OE2 GLU A 197     191.018 162.203 109.983  1.00274.27           O1-
ATOM   1577  N   MET A 198     187.092 160.938 113.404  1.00236.32           N  
ATOM   1578  CA  MET A 198     186.864 161.906 114.467  1.00198.28           C  
ATOM   1579  C   MET A 198     187.538 161.413 115.746  1.00225.37           C  
ATOM   1580  O   MET A 198     188.088 162.206 116.508  1.00278.48           O  
ATOM   1581  CB  MET A 198     185.371 162.121 114.731  1.00161.61           C  
ATOM   1582  CG  MET A 198     185.106 163.218 115.748  1.00190.66           C  
ATOM   1583  SD  MET A 198     183.355 163.635 115.993  1.00225.36           S  
ATOM   1584  CE  MET A 198     183.122 164.884 114.729  1.00216.13           C  
ATOM   1585  N   GLY A 199     187.488 160.093 115.959  1.00239.88           N  
ATOM   1586  CA  GLY A 199     188.199 159.442 117.048  1.00298.20           C  
ATOM   1587  C   GLY A 199     189.692 159.754 117.026  1.00314.02           C  
ATOM   1588  O   GLY A 199     190.288 160.024 118.065  1.00402.78           O  
ATOM   1589  N   LYS A 200     190.280 159.756 115.826  1.00256.90           N  
ATOM   1590  CA  LYS A 200     191.704 159.997 115.669  1.00235.52           C  
ATOM   1591  C   LYS A 200     191.991 161.495 115.742  1.00240.32           C  
ATOM   1592  O   LYS A 200     193.082 161.906 116.140  1.00223.67           O  
ATOM   1593  CB  LYS A 200     192.183 159.320 114.382  1.00214.55           C  
ATOM   1594  CG  LYS A 200     191.734 157.871 114.281  1.00182.67           C  
ATOM   1595  CD  LYS A 200     192.345 157.078 113.156  1.00199.72           C  
ATOM   1596  CE  LYS A 200     192.271 155.594 113.443  1.00212.37           C  
ATOM   1597  NZ  LYS A 200     191.744 154.827 112.284  1.00233.92           N1+
ATOM   1598  N   GLN A 201     190.976 162.307 115.428  1.00251.81           N  
ATOM   1599  CA  GLN A 201     191.120 163.754 115.408  1.00258.63           C  
ATOM   1600  C   GLN A 201     191.070 164.301 116.834  1.00247.81           C  
ATOM   1601  O   GLN A 201     191.629 165.358 117.119  1.00268.01           O  
ATOM   1602  CB  GLN A 201     190.062 164.386 114.498  1.00283.84           C  
ATOM   1603  CG  GLN A 201     190.377 164.270 113.009  1.00288.48           C  
ATOM   1604  CD  GLN A 201     191.791 164.678 112.679  1.00303.03           C  
ATOM   1605  NE2 GLN A 201     192.486 163.826 111.944  1.00293.90           N  
ATOM   1606  OE1 GLN A 201     192.272 165.726 113.103  1.00343.37           O  
ATOM   1607  N   ALA A 202     190.410 163.559 117.730  1.00246.89           N  
ATOM   1608  CA  ALA A 202     190.248 163.961 119.119  1.00257.48           C  
ATOM   1609  C   ALA A 202     191.582 164.424 119.702  1.00253.53           C  
ATOM   1610  O   ALA A 202     192.600 163.748 119.553  1.00252.71           O  
ATOM   1611  CB  ALA A 202     189.655 162.828 119.924  1.00307.55           C  
ATOM   1612  N   ASN A 203     191.555 165.589 120.360  1.00246.93           N  
ATOM   1613  CA  ASN A 203     192.731 166.129 121.021  1.00198.65           C  
ATOM   1614  C   ASN A 203     192.691 165.799 122.512  1.00179.82           C  
ATOM   1615  O   ASN A 203     193.713 165.895 123.180  1.00185.01           O  
ATOM   1616  CB  ASN A 203     192.913 167.625 120.747  1.00202.20           C  
ATOM   1617  CG  ASN A 203     191.784 168.474 121.296  1.00234.01           C  
ATOM   1618  ND2 ASN A 203     192.112 169.437 122.142  1.00233.70           N  
ATOM   1619  OD1 ASN A 203     190.622 168.264 120.961  1.00254.38           O  
ATOM   1620  N   ILE A 204     191.514 165.411 123.024  1.00188.11           N  
ATOM   1621  CA  ILE A 204     191.376 164.901 124.383  1.00184.33           C  
ATOM   1622  C   ILE A 204     190.856 163.465 124.331  1.00194.38           C  
ATOM   1623  O   ILE A 204     189.940 163.151 123.573  1.00223.52           O  
ATOM   1624  CB  ILE A 204     190.460 165.789 125.254  1.00178.29           C  
ATOM   1625  CG1 ILE A 204     191.018 167.202 125.447  1.00177.38           C  
ATOM   1626  CG2 ILE A 204     190.174 165.120 126.592  1.00178.16           C  
ATOM   1627  CD1 ILE A 204     190.087 168.123 126.218  1.00190.11           C  
ATOM   1628  N   ALA A 205     191.430 162.608 125.178  1.00169.75           N  
ATOM   1629  CA  ALA A 205     190.979 161.232 125.316  1.00164.74           C  
ATOM   1630  C   ALA A 205     190.913 160.871 126.799  1.00168.69           C  
ATOM   1631  O   ALA A 205     191.814 161.202 127.563  1.00181.96           O  
ATOM   1632  CB  ALA A 205     191.892 160.304 124.542  1.00134.50           C  
ATOM   1633  N   LEU A 206     189.830 160.192 127.188  1.00168.35           N  
ATOM   1634  CA  LEU A 206     189.633 159.751 128.558  1.00151.14           C  
ATOM   1635  C   LEU A 206     189.276 158.265 128.563  1.00149.98           C  
ATOM   1636  O   LEU A 206     188.331 157.843 127.905  1.00147.62           O  
ATOM   1637  CB  LEU A 206     188.511 160.589 129.175  1.00143.15           C  
ATOM   1638  CG  LEU A 206     188.171 160.245 130.620  1.00143.33           C  
ATOM   1639  CD1 LEU A 206     189.363 160.526 131.520  1.00133.48           C  
ATOM   1640  CD2 LEU A 206     186.944 161.014 131.084  1.00141.27           C  
ATOM   1641  N   PHE A 207     190.041 157.472 129.323  1.00149.31           N  
ATOM   1642  CA  PHE A 207     189.851 156.029 129.336  1.00168.86           C  
ATOM   1643  C   PHE A 207     190.388 155.431 130.637  1.00170.83           C  
ATOM   1644  O   PHE A 207     191.195 156.052 131.321  1.00157.64           O  
ATOM   1645  CB  PHE A 207     190.530 155.386 128.124  1.00161.21           C  
ATOM   1646  CG  PHE A 207     192.017 155.623 128.059  1.00207.28           C  
ATOM   1647  CD1 PHE A 207     192.896 154.800 128.747  1.00244.78           C  
ATOM   1648  CD2 PHE A 207     192.543 156.678 127.326  1.00213.48           C  
ATOM   1649  CE1 PHE A 207     194.263 155.027 128.695  1.00247.99           C  
ATOM   1650  CE2 PHE A 207     193.911 156.903 127.278  1.00213.23           C  
ATOM   1651  CZ  PHE A 207     194.771 156.070 127.954  1.00217.80           C  
ATOM   1652  N   THR A 208     189.913 154.224 130.967  1.00178.51           N  
ATOM   1653  CA  THR A 208     190.536 153.397 131.987  1.00154.62           C  
ATOM   1654  C   THR A 208     191.297 152.272 131.297  1.00154.79           C  
ATOM   1655  O   THR A 208     191.250 152.162 130.074  1.00159.91           O  
ATOM   1656  CB  THR A 208     189.510 152.867 132.996  1.00160.93           C  
ATOM   1657  CG2 THR A 208     188.646 151.742 132.455  1.00138.87           C  
ATOM   1658  OG1 THR A 208     190.259 152.479 134.151  1.00130.64           O  
ATOM   1659  N   VAL A 209     192.022 151.471 132.091  1.00150.79           N  
ATOM   1660  CA  VAL A 209     192.637 150.246 131.605  1.00163.44           C  
ATOM   1661  C   VAL A 209     191.914 149.058 132.233  1.00170.93           C  
ATOM   1662  O   VAL A 209     192.047 148.810 133.428  1.00172.83           O  
ATOM   1663  CB  VAL A 209     194.143 150.189 131.929  1.00166.15           C  
ATOM   1664  CG1 VAL A 209     194.771 148.885 131.458  1.00175.75           C  
ATOM   1665  CG2 VAL A 209     194.906 151.378 131.379  1.00183.64           C  
ATOM   1666  N   GLY A 210     191.175 148.306 131.414  1.00198.08           N  
ATOM   1667  CA  GLY A 210     190.626 147.042 131.875  1.00203.13           C  
ATOM   1668  C   GLY A 210     191.736 146.015 132.072  1.00195.11           C  
ATOM   1669  O   GLY A 210     192.665 145.966 131.271  1.00210.95           O  
ATOM   1670  N   THR A 211     191.662 145.244 133.167  1.00181.95           N  
ATOM   1671  CA  THR A 211     192.642 144.202 133.448  1.00170.46           C  
ATOM   1672  C   THR A 211     192.234 142.894 132.774  1.00156.39           C  
ATOM   1673  O   THR A 211     191.114 142.765 132.296  1.00204.15           O  
ATOM   1674  CB  THR A 211     192.811 143.974 134.957  1.00190.74           C  
ATOM   1675  CG2 THR A 211     191.554 143.475 135.627  1.00188.09           C  
ATOM   1676  OG1 THR A 211     193.830 142.992 135.140  1.00234.57           O  
ATOM   1677  N   VAL A 212     193.118 141.892 132.834  1.00120.74           N  
ATOM   1678  CA  VAL A 212     192.855 140.568 132.289  1.00137.02           C  
ATOM   1679  C   VAL A 212     191.621 139.955 132.954  1.00158.57           C  
ATOM   1680  O   VAL A 212     190.708 139.486 132.273  1.00215.06           O  
ATOM   1681  CB  VAL A 212     194.091 139.671 132.458  1.00148.09           C  
ATOM   1682  CG1 VAL A 212     194.442 139.479 133.928  1.00185.40           C  
ATOM   1683  CG2 VAL A 212     193.933 138.334 131.762  1.00140.85           C  
ATOM   1684  N   ARG A 213     191.548 140.055 134.287  1.00158.50           N  
ATOM   1685  CA  ARG A 213     190.420 139.570 135.072  1.00198.21           C  
ATOM   1686  C   ARG A 213     189.099 140.189 134.609  1.00221.22           C  
ATOM   1687  O   ARG A 213     188.065 139.518 134.602  1.00202.13           O  
ATOM   1688  CB  ARG A 213     190.583 139.993 136.534  1.00205.76           C  
ATOM   1689  CG  ARG A 213     191.895 139.575 137.181  1.00162.17           C  
ATOM   1690  CD  ARG A 213     191.811 139.594 138.696  1.00161.63           C  
ATOM   1691  NE  ARG A 213     192.567 138.461 139.205  1.00194.48           N  
ATOM   1692  CZ  ARG A 213     192.088 137.232 139.345  1.00214.82           C  
ATOM   1693  NH1 ARG A 213     190.821 136.963 139.082  1.00222.61           N1+
ATOM   1694  NH2 ARG A 213     192.864 136.280 139.820  1.00237.22           N  
ATOM   1695  N   ASP A 214     189.127 141.505 134.362  1.00231.63           N  
ATOM   1696  CA  ASP A 214     187.939 142.326 134.173  1.00235.55           C  
ATOM   1697  C   ASP A 214     187.215 141.943 132.878  1.00213.90           C  
ATOM   1698  O   ASP A 214     185.984 141.887 132.848  1.00226.84           O  
ATOM   1699  CB  ASP A 214     188.278 143.814 134.332  1.00250.00           C  
ATOM   1700  CG  ASP A 214     188.586 144.234 135.768  1.00250.00           C  
ATOM   1701  OD1 ASP A 214     188.215 143.482 136.699  1.00250.00           O  
ATOM   1702  OD2 ASP A 214     189.172 145.325 135.953  1.00250.00           O1-
ATOM   1703  N   GLU A 215     187.987 141.659 131.820  1.00183.21           N  
ATOM   1704  CA  GLU A 215     187.428 141.343 130.514  1.00165.46           C  
ATOM   1705  C   GLU A 215     187.318 139.828 130.348  1.00167.08           C  
ATOM   1706  O   GLU A 215     187.461 139.319 129.242  1.00182.52           O  
ATOM   1707  CB  GLU A 215     188.316 141.908 129.400  1.00164.91           C  
ATOM   1708  CG  GLU A 215     188.377 143.424 129.347  1.00193.41           C  
ATOM   1709  CD  GLU A 215     187.050 144.152 129.235  1.00219.66           C  
ATOM   1710  OE1 GLU A 215     186.166 143.662 128.513  1.00208.31           O  
ATOM   1711  OE2 GLU A 215     186.904 145.208 129.882  1.00242.34           O1-
ATOM   1712  N   ALA A 216     187.097 139.117 131.459  1.00178.09           N  
ATOM   1713  CA  ALA A 216     186.894 137.676 131.442  1.00198.63           C  
ATOM   1714  C   ALA A 216     185.603 137.355 130.697  1.00185.44           C  
ATOM   1715  O   ALA A 216     185.471 136.300 130.083  1.00174.08           O  
ATOM   1716  CB  ALA A 216     186.857 137.148 132.856  1.00216.71           C  
ATOM   1717  N   LEU A 217     184.643 138.283 130.768  1.00177.02           N  
ATOM   1718  CA  LEU A 217     183.410 138.115 130.019  1.00175.95           C  
ATOM   1719  C   LEU A 217     183.637 138.470 128.549  1.00174.46           C  
ATOM   1720  O   LEU A 217     182.976 137.916 127.678  1.00216.60           O  
ATOM   1721  CB  LEU A 217     182.278 138.911 130.680  1.00173.91           C  
ATOM   1722  CG  LEU A 217     182.086 138.614 132.174  1.00179.12           C  
ATOM   1723  CD1 LEU A 217     181.248 139.680 132.861  1.00184.67           C  
ATOM   1724  CD2 LEU A 217     181.508 137.223 132.422  1.00152.07           C  
ATOM   1725  N   LEU A 218     184.601 139.354 128.260  1.00124.79           N  
ATOM   1726  CA  LEU A 218     185.048 139.474 126.880  1.00127.35           C  
ATOM   1727  C   LEU A 218     185.594 138.120 126.420  1.00158.51           C  
ATOM   1728  O   LEU A 218     185.247 137.639 125.340  1.00166.78           O  
ATOM   1729  CB  LEU A 218     186.077 140.602 126.755  1.00118.95           C  
ATOM   1730  CG  LEU A 218     186.612 140.848 125.342  1.00146.41           C  
ATOM   1731  CD1 LEU A 218     185.536 141.393 124.422  1.00124.07           C  
ATOM   1732  CD2 LEU A 218     187.848 141.741 125.319  1.00181.48           C  
ATOM   1733  N   PHE A 219     186.338 137.449 127.310  1.00213.19           N  
ATOM   1734  CA  PHE A 219     186.763 136.067 127.125  1.00239.56           C  
ATOM   1735  C   PHE A 219     185.550 135.143 127.017  1.00228.55           C  
ATOM   1736  O   PHE A 219     185.591 134.172 126.258  1.00186.37           O  
ATOM   1737  CB  PHE A 219     187.662 135.586 128.273  1.00250.00           C  
ATOM   1738  CG  PHE A 219     188.942 136.362 128.476  1.00250.00           C  
ATOM   1739  CD1 PHE A 219     189.488 137.117 127.447  1.00250.00           C  
ATOM   1740  CD2 PHE A 219     189.624 136.300 129.685  1.00250.00           C  
ATOM   1741  CE1 PHE A 219     190.667 137.826 127.626  1.00250.00           C  
ATOM   1742  CE2 PHE A 219     190.821 136.983 129.854  1.00250.00           C  
ATOM   1743  CZ  PHE A 219     191.334 137.746 128.825  1.00250.00           C  
ATOM   1744  N   ARG A 220     184.482 135.473 127.762  1.00214.34           N  
ATOM   1745  CA  ARG A 220     183.368 134.569 128.020  1.00175.36           C  
ATOM   1746  C   ARG A 220     182.265 134.734 126.975  1.00164.14           C  
ATOM   1747  O   ARG A 220     181.329 133.940 126.954  1.00143.59           O  
ATOM   1748  CB  ARG A 220     182.824 134.758 129.443  1.00129.21           C  
ATOM   1749  N   LEU A 221     182.409 135.729 126.088  1.00177.14           N  
ATOM   1750  CA  LEU A 221     181.438 136.033 125.044  1.00196.83           C  
ATOM   1751  C   LEU A 221     181.852 135.389 123.723  1.00227.53           C  
ATOM   1752  O   LEU A 221     181.325 135.758 122.675  1.00250.00           O  
ATOM   1753  CB  LEU A 221     181.341 137.554 124.873  1.00178.78           C  
ATOM   1754  CG  LEU A 221     180.267 138.255 125.701  1.00186.25           C  
ATOM   1755  CD1 LEU A 221     180.618 138.240 127.188  1.00187.24           C  
ATOM   1756  CD2 LEU A 221     180.082 139.678 125.200  1.00171.17           C  
ATOM   1757  N   GLY A 222     182.799 134.441 123.783  1.00209.65           N  
ATOM   1758  CA  GLY A 222     183.070 133.525 122.684  1.00221.21           C  
ATOM   1759  C   GLY A 222     184.150 134.046 121.741  1.00211.84           C  
ATOM   1760  O   GLY A 222     184.518 133.373 120.778  1.00237.83           O  
ATOM   1761  N   TYR A 223     184.636 135.259 122.030  1.00192.12           N  
ATOM   1762  CA  TYR A 223     185.774 135.839 121.337  1.00219.92           C  
ATOM   1763  C   TYR A 223     187.039 135.094 121.768  1.00255.53           C  
ATOM   1764  O   TYR A 223     187.059 134.468 122.830  1.00286.34           O  
ATOM   1765  CB  TYR A 223     185.879 137.329 121.680  1.00223.62           C  
ATOM   1766  CG  TYR A 223     184.646 138.169 121.450  1.00205.56           C  
ATOM   1767  CD1 TYR A 223     183.845 137.988 120.336  1.00211.88           C  
ATOM   1768  CD2 TYR A 223     184.335 139.222 122.297  1.00192.11           C  
ATOM   1769  CE1 TYR A 223     182.739 138.793 120.107  1.00235.11           C  
ATOM   1770  CE2 TYR A 223     183.246 140.047 122.075  1.00184.75           C  
ATOM   1771  CZ  TYR A 223     182.440 139.829 120.974  1.00218.72           C  
ATOM   1772  OH  TYR A 223     181.359 140.632 120.745  1.00240.66           O  
ATOM   1773  N   PHE A 224     188.078 135.159 120.922  1.00255.59           N  
ATOM   1774  CA  PHE A 224     189.398 134.612 121.209  1.00252.89           C  
ATOM   1775  C   PHE A 224     189.385 133.079 121.213  1.00272.60           C  
ATOM   1776  O   PHE A 224     190.434 132.442 121.233  1.00247.09           O  
ATOM   1777  CB  PHE A 224     190.006 135.254 122.462  1.00247.04           C  
ATOM   1778  CG  PHE A 224     189.651 136.707 122.691  1.00238.58           C  
ATOM   1779  CD1 PHE A 224     190.016 137.687 121.778  1.00237.58           C  
ATOM   1780  CD2 PHE A 224     188.957 137.100 123.831  1.00251.47           C  
ATOM   1781  CE1 PHE A 224     189.697 139.021 122.000  1.00229.46           C  
ATOM   1782  CE2 PHE A 224     188.628 138.433 124.047  1.00278.08           C  
ATOM   1783  CZ  PHE A 224     189.001 139.394 123.131  1.00244.84           C  
ATOM   1784  N   ASN A 225     188.191 132.483 121.167  1.00307.63           N  
ATOM   1785  CA  ASN A 225     188.041 131.043 120.996  1.00284.90           C  
ATOM   1786  C   ASN A 225     189.093 130.282 121.801  1.00249.16           C  
ATOM   1787  O   ASN A 225     189.523 129.209 121.386  1.00246.14           O  
ATOM   1788  CB  ASN A 225     188.088 130.633 119.520  1.00297.12           C  
ATOM   1789  CG  ASN A 225     187.434 131.636 118.594  1.00320.80           C  
ATOM   1790  ND2 ASN A 225     186.117 131.747 118.658  1.00346.92           N  
ATOM   1791  OD1 ASN A 225     188.122 132.300 117.821  1.00310.27           O  
ATOM   1792  N   GLU A 226     189.519 130.856 122.933  1.00221.88           N  
ATOM   1793  CA  GLU A 226     190.217 130.141 123.994  1.00202.31           C  
ATOM   1794  C   GLU A 226     191.664 129.801 123.626  1.00209.12           C  
ATOM   1795  O   GLU A 226     192.565 129.990 124.441  1.00191.67           O  
ATOM   1796  CB  GLU A 226     189.404 128.939 124.480  1.00188.75           C  
ATOM   1797  CG  GLU A 226     190.093 128.130 125.562  1.00187.14           C  
ATOM   1798  CD  GLU A 226     189.168 127.226 126.363  1.00193.11           C  
ATOM   1799  OE1 GLU A 226     187.951 127.509 126.414  1.00176.67           O  
ATOM   1800  OE2 GLU A 226     189.672 126.259 126.961  1.00226.27           O1-
ATOM   1801  N   GLU A 227     191.886 129.204 122.449  1.00227.11           N  
ATOM   1802  CA  GLU A 227     193.259 128.930 122.051  1.00221.82           C  
ATOM   1803  C   GLU A 227     194.031 130.241 122.090  1.00210.32           C  
ATOM   1804  O   GLU A 227     195.247 130.253 122.242  1.00206.38           O  
ATOM   1805  CB  GLU A 227     193.374 128.307 120.657  1.00227.73           C  
ATOM   1806  CG  GLU A 227     194.803 127.904 120.321  1.00228.41           C  
ATOM   1807  CD  GLU A 227     195.089 127.433 118.903  1.00230.52           C  
ATOM   1808  OE1 GLU A 227     194.125 127.189 118.158  1.00256.52           O  
ATOM   1809  OE2 GLU A 227     196.281 127.312 118.551  1.00223.68           O1-
ATOM   1810  N   GLU A 228     193.277 131.340 121.998  1.00214.19           N  
ATOM   1811  CA  GLU A 228     193.820 132.681 122.093  1.00218.56           C  
ATOM   1812  C   GLU A 228     193.586 133.239 123.498  1.00215.57           C  
ATOM   1813  O   GLU A 228     194.353 134.082 123.956  1.00187.79           O  
ATOM   1814  CB  GLU A 228     193.276 133.564 120.964  1.00215.15           C  
ATOM   1815  CG  GLU A 228     193.618 133.047 119.573  1.00217.47           C  
ATOM   1816  CD  GLU A 228     193.102 133.875 118.404  1.00209.48           C  
ATOM   1817  OE1 GLU A 228     191.982 134.390 118.495  1.00157.23           O  
ATOM   1818  OE2 GLU A 228     193.826 133.999 117.403  1.00233.46           O1-
ATOM   1819  N   LYS A 229     192.559 132.729 124.197  1.00219.02           N  
ATOM   1820  CA  LYS A 229     192.277 133.128 125.571  1.00195.03           C  
ATOM   1821  C   LYS A 229     193.523 132.913 126.425  1.00172.54           C  
ATOM   1822  O   LYS A 229     193.946 133.817 127.138  1.00171.41           O  
ATOM   1823  CB  LYS A 229     191.060 132.392 126.149  1.00186.33           C  
ATOM   1824  CG  LYS A 229     190.538 132.926 127.481  1.00170.33           C  
ATOM   1825  CD  LYS A 229     189.287 132.226 127.979  1.00155.08           C  
ATOM   1826  CE  LYS A 229     189.510 130.757 128.263  1.00177.78           C  
ATOM   1827  NZ  LYS A 229     190.421 130.553 129.416  1.00204.71           N1+
ATOM   1828  N   ALA A 230     194.140 131.737 126.272  1.00168.80           N  
ATOM   1829  CA  ALA A 230     195.372 131.395 126.965  1.00171.15           C  
ATOM   1830  C   ALA A 230     196.498 132.366 126.604  1.00175.26           C  
ATOM   1831  O   ALA A 230     197.121 132.936 127.494  1.00175.48           O  
ATOM   1832  CB  ALA A 230     195.741 129.963 126.673  1.00160.45           C  
ATOM   1833  N   LEU A 231     196.746 132.549 125.298  1.00185.68           N  
ATOM   1834  CA  LEU A 231     197.760 133.462 124.779  1.00179.61           C  
ATOM   1835  C   LEU A 231     197.656 134.812 125.485  1.00180.46           C  
ATOM   1836  O   LEU A 231     198.660 135.386 125.901  1.00164.69           O  
ATOM   1837  CB  LEU A 231     197.540 133.622 123.267  1.00166.08           C  
ATOM   1838  CG  LEU A 231     198.618 134.344 122.460  1.00149.96           C  
ATOM   1839  CD1 LEU A 231     198.598 133.852 121.022  1.00145.49           C  
ATOM   1840  CD2 LEU A 231     198.416 135.849 122.480  1.00128.14           C  
ATOM   1841  N   LEU A 232     196.420 135.294 125.644  1.00191.51           N  
ATOM   1842  CA  LEU A 232     196.171 136.646 126.108  1.00170.26           C  
ATOM   1843  C   LEU A 232     196.370 136.744 127.617  1.00175.49           C  
ATOM   1844  O   LEU A 232     196.952 137.718 128.081  1.00159.50           O  
ATOM   1845  CB  LEU A 232     194.749 137.053 125.716  1.00182.96           C  
ATOM   1846  CG  LEU A 232     194.533 137.288 124.224  1.00196.18           C  
ATOM   1847  CD1 LEU A 232     193.088 137.684 123.946  1.00245.45           C  
ATOM   1848  CD2 LEU A 232     195.483 138.358 123.713  1.00205.50           C  
ATOM   1849  N   LYS A 233     195.864 135.753 128.368  1.00187.14           N  
ATOM   1850  CA  LYS A 233     195.901 135.764 129.824  1.00180.18           C  
ATOM   1851  C   LYS A 233     197.340 135.934 130.292  1.00199.74           C  
ATOM   1852  O   LYS A 233     197.643 136.867 131.031  1.00258.91           O  
ATOM   1853  CB  LYS A 233     195.317 134.475 130.418  1.00153.79           C  
ATOM   1854  CG  LYS A 233     193.801 134.339 130.341  1.00165.41           C  
ATOM   1855  CD  LYS A 233     193.283 133.110 131.050  1.00161.44           C  
ATOM   1856  CE  LYS A 233     193.849 131.822 130.495  1.00151.37           C  
ATOM   1857  NZ  LYS A 233     193.189 130.636 131.085  1.00171.87           N1+
ATOM   1858  N   LYS A 234     198.210 135.019 129.849  1.00199.38           N  
ATOM   1859  CA  LYS A 234     199.587 134.984 130.311  1.00199.10           C  
ATOM   1860  C   LYS A 234     200.316 136.261 129.895  1.00197.56           C  
ATOM   1861  O   LYS A 234     201.002 136.872 130.710  1.00294.76           O  
ATOM   1862  CB  LYS A 234     200.310 133.705 129.873  1.00204.68           C  
ATOM   1863  CG  LYS A 234     200.515 133.526 128.373  1.00194.87           C  
ATOM   1864  CD  LYS A 234     201.429 132.364 128.035  1.00191.01           C  
ATOM   1865  CE  LYS A 234     201.625 132.164 126.544  1.00178.08           C  
ATOM   1866  NZ  LYS A 234     202.138 133.391 125.884  1.00160.88           N1+
ATOM   1867  N   GLN A 235     200.123 136.690 128.644  1.00169.74           N  
ATOM   1868  CA  GLN A 235     200.945 137.746 128.076  1.00169.60           C  
ATOM   1869  C   GLN A 235     200.422 139.133 128.453  1.00187.71           C  
ATOM   1870  O   GLN A 235     201.141 139.905 129.079  1.00234.90           O  
ATOM   1871  CB  GLN A 235     201.112 137.553 126.573  1.00170.54           C  
ATOM   1872  CG  GLN A 235     202.355 138.231 126.024  1.00176.94           C  
ATOM   1873  CD  GLN A 235     202.141 138.573 124.573  1.00216.79           C  
ATOM   1874  NE2 GLN A 235     202.797 139.627 124.118  1.00209.99           N  
ATOM   1875  OE1 GLN A 235     201.357 137.929 123.881  1.00250.00           O  
ATOM   1876  N   ALA A 236     199.176 139.447 128.075  1.00181.26           N  
ATOM   1877  CA  ALA A 236     198.610 140.772 128.301  1.00186.14           C  
ATOM   1878  C   ALA A 236     198.574 141.114 129.789  1.00191.35           C  
ATOM   1879  O   ALA A 236     198.308 140.249 130.615  1.00192.41           O  
ATOM   1880  CB  ALA A 236     197.220 140.836 127.726  1.00219.51           C  
ATOM   1881  N   VAL A 237     198.770 142.400 130.117  1.00188.13           N  
ATOM   1882  CA  VAL A 237     198.644 142.863 131.492  1.00188.37           C  
ATOM   1883  C   VAL A 237     197.371 143.686 131.641  1.00193.21           C  
ATOM   1884  O   VAL A 237     196.808 143.771 132.729  1.00262.17           O  
ATOM   1885  CB  VAL A 237     199.873 143.654 131.987  1.00205.40           C  
ATOM   1886  CG1 VAL A 237     201.123 142.791 132.065  1.00218.68           C  
ATOM   1887  CG2 VAL A 237     200.125 144.923 131.182  1.00193.11           C  
ATOM   1888  N   GLY A 238     196.937 144.308 130.542  1.00178.08           N  
ATOM   1889  CA  GLY A 238     195.759 145.155 130.581  1.00199.30           C  
ATOM   1890  C   GLY A 238     195.161 145.345 129.193  1.00212.55           C  
ATOM   1891  O   GLY A 238     195.654 144.776 128.225  1.00208.07           O  
ATOM   1892  N   ASP A 239     194.095 146.148 129.119  1.00212.98           N  
ATOM   1893  CA  ASP A 239     193.378 146.386 127.878  1.00179.77           C  
ATOM   1894  C   ASP A 239     192.727 147.765 127.924  1.00154.61           C  
ATOM   1895  O   ASP A 239     191.814 148.000 128.710  1.00145.64           O  
ATOM   1896  CB  ASP A 239     192.354 145.282 127.607  1.00175.57           C  
ATOM   1897  CG  ASP A 239     191.355 145.103 128.733  1.00200.80           C  
ATOM   1898  OD1 ASP A 239     190.433 145.934 128.824  1.00213.24           O  
ATOM   1899  OD2 ASP A 239     191.522 144.149 129.523  1.00222.80           O1-
ATOM   1900  N   ILE A 240     193.202 148.670 127.065  1.00145.52           N  
ATOM   1901  CA  ILE A 240     192.545 149.949 126.860  1.00159.78           C  
ATOM   1902  C   ILE A 240     191.670 149.856 125.612  1.00166.50           C  
ATOM   1903  O   ILE A 240     192.165 149.543 124.529  1.00159.96           O  
ATOM   1904  CB  ILE A 240     193.581 151.080 126.737  1.00160.08           C  
ATOM   1905  CG1 ILE A 240     194.485 151.147 127.970  1.00161.39           C  
ATOM   1906  CG2 ILE A 240     192.887 152.407 126.474  1.00179.86           C  
ATOM   1907  CD1 ILE A 240     195.576 152.186 127.870  1.00193.78           C  
ATOM   1908  N   CYS A 241     190.373 150.135 125.789  1.00171.02           N  
ATOM   1909  CA  CYS A 241     189.392 150.125 124.715  1.00161.80           C  
ATOM   1910  C   CYS A 241     189.323 148.745 124.066  1.00148.93           C  
ATOM   1911  O   CYS A 241     189.285 148.592 122.842  1.00122.43           O  
ATOM   1912  CB  CYS A 241     189.603 151.282 123.748  1.00185.09           C  
ATOM   1913  SG  CYS A 241     189.556 152.865 124.637  1.00194.16           S  
ATOM   1914  N   SER A 242     189.301 147.748 124.953  1.00161.64           N  
ATOM   1915  CA  SER A 242     189.218 146.340 124.610  1.00166.88           C  
ATOM   1916  C   SER A 242     190.258 145.972 123.555  1.00190.26           C  
ATOM   1917  O   SER A 242     190.086 144.998 122.825  1.00170.00           O  
ATOM   1918  CB  SER A 242     187.826 145.978 124.201  1.00150.14           C  
ATOM   1919  OG  SER A 242     187.005 145.862 125.354  1.00147.55           O  
ATOM   1920  N   ARG A 243     191.345 146.750 123.512  1.00210.93           N  
ATOM   1921  CA  ARG A 243     192.572 146.354 122.846  1.00185.84           C  
ATOM   1922  C   ARG A 243     193.587 145.957 123.910  1.00175.87           C  
ATOM   1923  O   ARG A 243     193.653 146.577 124.963  1.00185.65           O  
ATOM   1924  CB  ARG A 243     193.107 147.499 121.982  1.00180.28           C  
ATOM   1925  CG  ARG A 243     192.426 147.629 120.627  1.00179.54           C  
ATOM   1926  CD  ARG A 243     193.286 148.390 119.633  1.00173.71           C  
ATOM   1927  NE  ARG A 243     192.598 148.702 118.381  1.00177.09           N  
ATOM   1928  CZ  ARG A 243     191.697 149.676 118.190  1.00186.93           C  
ATOM   1929  NH1 ARG A 243     191.176 149.860 116.992  1.00200.22           N1+
ATOM   1930  NH2 ARG A 243     191.295 150.449 119.180  1.00191.43           N  
ATOM   1931  N   PHE A 244     194.366 144.908 123.640  1.00175.73           N  
ATOM   1932  CA  PHE A 244     195.216 144.325 124.664  1.00187.84           C  
ATOM   1933  C   PHE A 244     196.668 144.764 124.477  1.00211.28           C  
ATOM   1934  O   PHE A 244     197.019 145.357 123.459  1.00248.95           O  
ATOM   1935  CB  PHE A 244     195.066 142.803 124.664  1.00191.07           C  
ATOM   1936  CG  PHE A 244     193.707 142.283 125.053  1.00205.73           C  
ATOM   1937  CD1 PHE A 244     193.407 142.018 126.379  1.00193.76           C  
ATOM   1938  CD2 PHE A 244     192.743 142.005 124.094  1.00267.84           C  
ATOM   1939  CE1 PHE A 244     192.179 141.479 126.735  1.00222.39           C  
ATOM   1940  CE2 PHE A 244     191.509 141.476 124.450  1.00305.40           C  
ATOM   1941  CZ  PHE A 244     191.228 141.220 125.772  1.00290.56           C  
ATOM   1942  N   PHE A 245     197.496 144.498 125.496  1.00205.53           N  
ATOM   1943  CA  PHE A 245     198.924 144.778 125.451  1.00185.85           C  
ATOM   1944  C   PHE A 245     199.652 143.941 126.504  1.00189.35           C  
ATOM   1945  O   PHE A 245     199.018 143.270 127.310  1.00177.73           O  
ATOM   1946  CB  PHE A 245     199.186 146.280 125.608  1.00170.78           C  
ATOM   1947  CG  PHE A 245     198.535 146.911 126.811  1.00180.37           C  
ATOM   1948  CD1 PHE A 245     198.783 146.426 128.089  1.00162.81           C  
ATOM   1949  CD2 PHE A 245     197.667 147.985 126.667  1.00170.53           C  
ATOM   1950  CE1 PHE A 245     198.182 147.003 129.199  1.00143.91           C  
ATOM   1951  CE2 PHE A 245     197.074 148.565 127.780  1.00162.84           C  
ATOM   1952  CZ  PHE A 245     197.333 148.075 129.042  1.00147.65           C  
ATOM   1953  N   ASP A 246     200.991 144.009 126.489  1.00228.75           N  
ATOM   1954  CA  ASP A 246     201.853 143.287 127.414  1.00242.57           C  
ATOM   1955  C   ASP A 246     202.515 144.277 128.373  1.00272.09           C  
ATOM   1956  O   ASP A 246     202.228 145.470 128.323  1.00344.16           O  
ATOM   1957  CB  ASP A 246     202.915 142.475 126.667  1.00202.47           C  
ATOM   1958  CG  ASP A 246     203.871 143.327 125.850  1.00193.61           C  
ATOM   1959  OD1 ASP A 246     203.994 144.533 126.146  1.00194.44           O  
ATOM   1960  OD2 ASP A 246     204.479 142.782 124.918  1.00201.00           O1-
ATOM   1961  N   ALA A 247     203.456 143.781 129.188  1.00229.95           N  
ATOM   1962  CA  ALA A 247     204.028 144.559 130.276  1.00209.18           C  
ATOM   1963  C   ALA A 247     204.830 145.746 129.738  1.00222.69           C  
ATOM   1964  O   ALA A 247     205.028 146.731 130.448  1.00234.78           O  
ATOM   1965  CB  ALA A 247     204.863 143.677 131.171  1.00193.17           C  
ATOM   1966  N   LYS A 248     205.286 145.638 128.482  1.00220.59           N  
ATOM   1967  CA  LYS A 248     206.099 146.668 127.853  1.00222.54           C  
ATOM   1968  C   LYS A 248     205.234 147.533 126.933  1.00224.31           C  
ATOM   1969  O   LYS A 248     205.740 148.153 125.999  1.00214.49           O  
ATOM   1970  CB  LYS A 248     207.276 146.029 127.106  1.00205.61           C  
ATOM   1971  CG  LYS A 248     208.558 145.881 127.914  1.00177.27           C  
ATOM   1972  CD  LYS A 248     209.245 144.552 127.705  1.00168.78           C  
ATOM   1973  CE  LYS A 248     210.160 144.183 128.854  1.00176.87           C  
ATOM   1974  NZ  LYS A 248     210.419 142.723 128.906  1.00193.68           N1+
ATOM   1975  N   GLY A 249     203.929 147.581 127.230  1.00244.13           N  
ATOM   1976  CA  GLY A 249     202.957 148.334 126.455  1.00248.03           C  
ATOM   1977  C   GLY A 249     203.070 148.074 124.956  1.00257.84           C  
ATOM   1978  O   GLY A 249     203.335 148.991 124.187  1.00298.95           O  
ATOM   1979  N   ASN A 250     202.843 146.823 124.542  1.00245.66           N  
ATOM   1980  CA  ASN A 250     202.854 146.492 123.126  1.00239.54           C  
ATOM   1981  C   ASN A 250     201.699 145.548 122.822  1.00243.53           C  
ATOM   1982  O   ASN A 250     201.454 144.608 123.573  1.00270.80           O  
ATOM   1983  CB  ASN A 250     204.191 145.892 122.690  1.00220.38           C  
ATOM   1984  CG  ASN A 250     205.362 146.576 123.359  1.00255.09           C  
ATOM   1985  ND2 ASN A 250     205.889 145.961 124.404  1.00286.21           N  
ATOM   1986  OD1 ASN A 250     205.747 147.675 122.970  1.00275.12           O  
ATOM   1987  N   ILE A 251     200.986 145.821 121.726  1.00232.56           N  
ATOM   1988  CA  ILE A 251     199.911 144.958 121.264  1.00215.45           C  
ATOM   1989  C   ILE A 251     200.351 143.501 121.415  1.00213.11           C  
ATOM   1990  O   ILE A 251     201.372 143.105 120.858  1.00240.51           O  
ATOM   1991  CB  ILE A 251     199.551 145.302 119.804  1.00185.80           C  
ATOM   1992  CG1 ILE A 251     198.934 146.700 119.669  1.00159.57           C  
ATOM   1993  CG2 ILE A 251     198.666 144.225 119.206  1.00175.19           C  
ATOM   1994  CD1 ILE A 251     199.950 147.805 119.466  1.00119.29           C  
ATOM   1995  N   CYS A 252     199.587 142.714 122.185  1.00193.36           N  
ATOM   1996  CA  CYS A 252     199.990 141.353 122.507  1.00204.43           C  
ATOM   1997  C   CYS A 252     199.818 140.457 121.281  1.00233.05           C  
ATOM   1998  O   CYS A 252     200.775 139.817 120.861  1.00292.90           O  
ATOM   1999  CB  CYS A 252     199.265 140.809 123.733  1.00204.39           C  
ATOM   2000  SG  CYS A 252     197.462 140.914 123.611  1.00316.75           S  
ATOM   2001  N   SER A 253     198.635 140.509 120.651  1.00241.99           N  
ATOM   2002  CA  SER A 253     198.373 139.783 119.415  1.00230.40           C  
ATOM   2003  C   SER A 253     197.783 140.731 118.370  1.00241.14           C  
ATOM   2004  O   SER A 253     196.622 141.119 118.465  1.00262.82           O  
ATOM   2005  CB  SER A 253     197.469 138.595 119.664  1.00195.40           C  
ATOM   2006  OG  SER A 253     197.117 137.949 118.449  1.00175.92           O  
ATOM   2007  N   SER A 254     198.583 141.101 117.361  1.00239.91           N  
ATOM   2008  CA  SER A 254     198.086 141.954 116.290  1.00210.84           C  
ATOM   2009  C   SER A 254     197.080 141.194 115.426  1.00213.07           C  
ATOM   2010  O   SER A 254     196.188 141.797 114.840  1.00209.33           O  
ATOM   2011  CB  SER A 254     199.194 142.574 115.474  1.00202.44           C  
ATOM   2012  OG  SER A 254     200.267 141.666 115.285  1.00263.61           O  
ATOM   2013  N   ALA A 255     197.177 139.857 115.452  1.00222.34           N  
ATOM   2014  CA  ALA A 255     196.214 138.979 114.802  1.00224.58           C  
ATOM   2015  C   ALA A 255     194.817 139.275 115.335  1.00224.88           C  
ATOM   2016  O   ALA A 255     193.874 139.451 114.563  1.00230.25           O  
ATOM   2017  CB  ALA A 255     196.595 137.534 115.034  1.00226.47           C  
ATOM   2018  N   ILE A 256     194.712 139.349 116.667  1.00220.72           N  
ATOM   2019  CA  ILE A 256     193.454 139.590 117.354  1.00192.35           C  
ATOM   2020  C   ILE A 256     193.088 141.076 117.289  1.00197.25           C  
ATOM   2021  O   ILE A 256     191.928 141.407 117.071  1.00216.56           O  
ATOM   2022  CB  ILE A 256     193.499 139.037 118.795  1.00146.16           C  
ATOM   2023  CG1 ILE A 256     193.590 137.508 118.816  1.00126.18           C  
ATOM   2024  CG2 ILE A 256     192.326 139.542 119.614  1.00150.32           C  
ATOM   2025  CD1 ILE A 256     194.072 136.945 120.130  1.00121.45           C  
ATOM   2026  N   ASN A 257     194.070 141.971 117.458  1.00195.68           N  
ATOM   2027  CA  ASN A 257     193.794 143.401 117.490  1.00215.48           C  
ATOM   2028  C   ASN A 257     193.544 143.945 116.084  1.00209.83           C  
ATOM   2029  O   ASN A 257     193.260 145.132 115.921  1.00201.74           O  
ATOM   2030  CB  ASN A 257     194.891 144.204 118.195  1.00219.23           C  
ATOM   2031  CG  ASN A 257     194.849 144.055 119.699  1.00246.92           C  
ATOM   2032  ND2 ASN A 257     195.960 144.343 120.351  1.00298.57           N  
ATOM   2033  OD1 ASN A 257     193.832 143.657 120.259  1.00263.75           O  
ATOM   2034  N   ASP A 258     193.657 143.069 115.078  1.00181.45           N  
ATOM   2035  CA  ASP A 258     193.327 143.441 113.715  1.00180.99           C  
ATOM   2036  C   ASP A 258     191.868 143.126 113.415  1.00196.11           C  
ATOM   2037  O   ASP A 258     191.370 143.542 112.377  1.00217.29           O  
ATOM   2038  CB  ASP A 258     194.275 142.806 112.699  1.00170.02           C  
ATOM   2039  CG  ASP A 258     195.601 143.534 112.636  1.00204.81           C  
ATOM   2040  OD1 ASP A 258     195.696 144.620 113.242  1.00227.99           O  
ATOM   2041  OD2 ASP A 258     196.522 143.005 111.995  1.00244.67           O1-
ATOM   2042  N   ARG A 259     191.191 142.435 114.339  1.00191.48           N  
ATOM   2043  CA  ARG A 259     189.763 142.197 114.202  1.00180.97           C  
ATOM   2044  C   ARG A 259     189.003 142.850 115.358  1.00181.02           C  
ATOM   2045  O   ARG A 259     187.833 142.540 115.593  1.00221.24           O  
ATOM   2046  CB  ARG A 259     189.466 140.706 113.981  1.00145.62           C  
ATOM   2047  CG  ARG A 259     190.007 139.773 115.056  1.00115.16           C  
ATOM   2048  CD  ARG A 259     189.860 138.316 114.658  1.00132.70           C  
ATOM   2049  NE  ARG A 259     190.160 137.371 115.728  1.00158.93           N  
ATOM   2050  CZ  ARG A 259     189.310 137.020 116.685  1.00161.80           C  
ATOM   2051  NH1 ARG A 259     188.095 137.543 116.728  1.00149.33           N1+
ATOM   2052  NH2 ARG A 259     189.692 136.159 117.611  1.00150.40           N  
ATOM   2053  N   THR A 260     189.660 143.808 116.025  1.00158.48           N  
ATOM   2054  CA  THR A 260     189.066 144.534 117.133  1.00154.36           C  
ATOM   2055  C   THR A 260     188.669 145.930 116.675  1.00151.76           C  
ATOM   2056  O   THR A 260     189.406 146.573 115.933  1.00142.40           O  
ATOM   2057  CB  THR A 260     190.055 144.714 118.288  1.00180.90           C  
ATOM   2058  CG2 THR A 260     189.487 145.550 119.411  1.00196.90           C  
ATOM   2059  OG1 THR A 260     190.390 143.410 118.764  1.00205.76           O  
ATOM   2060  N   ILE A 261     187.539 146.403 117.212  1.00158.87           N  
ATOM   2061  CA  ILE A 261     186.958 147.683 116.850  1.00160.29           C  
ATOM   2062  C   ILE A 261     187.252 148.696 117.948  1.00150.30           C  
ATOM   2063  O   ILE A 261     187.290 148.360 119.133  1.00152.43           O  
ATOM   2064  CB  ILE A 261     185.444 147.552 116.601  1.00168.56           C  
ATOM   2065  CG1 ILE A 261     185.143 146.951 115.222  1.00168.35           C  
ATOM   2066  CG2 ILE A 261     184.739 148.883 116.825  1.00149.94           C  
ATOM   2067  CD1 ILE A 261     185.688 147.740 114.050  1.00130.03           C  
ATOM   2068  N   GLY A 262     187.382 149.953 117.519  1.00141.87           N  
ATOM   2069  CA  GLY A 262     187.766 151.044 118.391  1.00166.41           C  
ATOM   2070  C   GLY A 262     188.817 151.920 117.723  1.00171.83           C  
ATOM   2071  O   GLY A 262     189.361 151.556 116.684  1.00176.25           O  
ATOM   2072  N   VAL A 263     189.079 153.083 118.324  1.00167.57           N  
ATOM   2073  CA  VAL A 263     190.149 153.940 117.849  1.00163.82           C  
ATOM   2074  C   VAL A 263     191.482 153.295 118.215  1.00177.52           C  
ATOM   2075  O   VAL A 263     191.676 152.843 119.338  1.00174.93           O  
ATOM   2076  CB  VAL A 263     190.025 155.373 118.403  1.00145.55           C  
ATOM   2077  CG1 VAL A 263     191.360 155.912 118.884  1.00152.50           C  
ATOM   2078  CG2 VAL A 263     189.435 156.312 117.374  1.00125.54           C  
ATOM   2079  N   GLU A 264     192.390 153.238 117.240  1.00178.42           N  
ATOM   2080  CA  GLU A 264     193.674 152.576 117.403  1.00208.50           C  
ATOM   2081  C   GLU A 264     194.408 153.130 118.626  1.00241.41           C  
ATOM   2082  O   GLU A 264     194.239 154.297 118.977  1.00276.92           O  
ATOM   2083  CB  GLU A 264     194.493 152.763 116.126  1.00214.16           C  
ATOM   2084  CG  GLU A 264     193.975 151.951 114.953  1.00217.37           C  
ATOM   2085  CD  GLU A 264     194.626 150.582 114.806  1.00260.27           C  
ATOM   2086  OE1 GLU A 264     195.659 150.344 115.468  1.00301.63           O  
ATOM   2087  OE2 GLU A 264     194.103 149.757 114.030  1.00286.37           O1-
ATOM   2088  N   LEU A 265     195.230 152.275 119.254  1.00237.52           N  
ATOM   2089  CA  LEU A 265     195.984 152.594 120.461  1.00204.34           C  
ATOM   2090  C   LEU A 265     197.043 153.656 120.159  1.00214.31           C  
ATOM   2091  O   LEU A 265     197.138 154.671 120.847  1.00180.12           O  
ATOM   2092  CB  LEU A 265     196.637 151.309 120.992  1.00167.26           C  
ATOM   2093  CG  LEU A 265     195.720 150.343 121.745  1.00165.58           C  
ATOM   2094  CD1 LEU A 265     196.518 149.326 122.546  1.00130.76           C  
ATOM   2095  CD2 LEU A 265     194.797 151.102 122.681  1.00187.58           C  
ATOM   2096  N   GLN A 266     197.850 153.400 119.125  1.00240.41           N  
ATOM   2097  CA  GLN A 266     198.999 154.236 118.814  1.00248.20           C  
ATOM   2098  C   GLN A 266     198.552 155.685 118.626  1.00246.36           C  
ATOM   2099  O   GLN A 266     199.331 156.602 118.879  1.00236.30           O  
ATOM   2100  CB  GLN A 266     199.791 153.675 117.630  1.00238.21           C  
ATOM   2101  CG  GLN A 266     199.031 153.669 116.311  1.00291.33           C  
ATOM   2102  CD  GLN A 266     198.164 152.449 116.100  1.00370.68           C  
ATOM   2103  NE2 GLN A 266     197.596 152.342 114.910  1.00436.35           N  
ATOM   2104  OE1 GLN A 266     197.993 151.609 116.983  1.00397.69           O  
ATOM   2105  N   ASP A 267     197.275 155.864 118.253  1.00245.20           N  
ATOM   2106  CA  ASP A 267     196.667 157.166 118.029  1.00224.73           C  
ATOM   2107  C   ASP A 267     196.702 157.972 119.321  1.00222.40           C  
ATOM   2108  O   ASP A 267     196.727 159.199 119.283  1.00222.26           O  
ATOM   2109  CB  ASP A 267     195.210 157.043 117.568  1.00231.88           C  
ATOM   2110  CG  ASP A 267     195.035 156.939 116.062  1.00274.93           C  
ATOM   2111  OD1 ASP A 267     195.677 157.729 115.339  1.00291.35           O  
ATOM   2112  OD2 ASP A 267     194.262 156.063 115.623  1.00297.00           O1-
ATOM   2113  N   LEU A 268     196.669 157.260 120.453  1.00219.27           N  
ATOM   2114  CA  LEU A 268     196.539 157.866 121.766  1.00225.49           C  
ATOM   2115  C   LEU A 268     197.768 158.712 122.078  1.00236.16           C  
ATOM   2116  O   LEU A 268     197.661 159.754 122.720  1.00256.75           O  
ATOM   2117  CB  LEU A 268     196.360 156.756 122.804  1.00191.53           C  
ATOM   2118  CG  LEU A 268     195.028 156.014 122.734  1.00190.72           C  
ATOM   2119  CD1 LEU A 268     195.021 154.848 123.716  1.00177.67           C  
ATOM   2120  CD2 LEU A 268     193.865 156.971 122.994  1.00221.39           C  
ATOM   2121  N   ARG A 269     198.926 158.272 121.573  1.00213.99           N  
ATOM   2122  CA  ARG A 269     200.194 158.928 121.849  1.00209.59           C  
ATOM   2123  C   ARG A 269     200.262 160.276 121.141  1.00231.50           C  
ATOM   2124  O   ARG A 269     201.089 161.118 121.482  1.00268.05           O  
ATOM   2125  CB  ARG A 269     201.346 158.069 121.333  1.00193.35           C  
ATOM   2126  CG  ARG A 269     201.414 156.696 121.979  1.00234.08           C  
ATOM   2127  CD  ARG A 269     202.801 156.129 121.774  1.00263.17           C  
ATOM   2128  NE  ARG A 269     202.866 154.748 122.227  1.00281.42           N  
ATOM   2129  CZ  ARG A 269     202.838 153.687 121.420  1.00252.78           C  
ATOM   2130  NH1 ARG A 269     202.749 153.841 120.108  1.00235.75           N1+
ATOM   2131  NH2 ARG A 269     202.896 152.471 121.930  1.00258.72           N  
ATOM   2132  N   LEU A 270     199.434 160.444 120.105  1.00228.49           N  
ATOM   2133  CA  LEU A 270     199.505 161.607 119.239  1.00209.86           C  
ATOM   2134  C   LEU A 270     198.682 162.741 119.846  1.00190.69           C  
ATOM   2135  O   LEU A 270     198.842 163.901 119.485  1.00204.74           O  
ATOM   2136  CB  LEU A 270     198.965 161.227 117.855  1.00220.55           C  
ATOM   2137  CG  LEU A 270     199.539 159.951 117.237  1.00204.75           C  
ATOM   2138  CD1 LEU A 270     198.913 159.681 115.877  1.00212.99           C  
ATOM   2139  CD2 LEU A 270     201.058 160.021 117.126  1.00170.52           C  
ATOM   2140  N   LYS A 271     197.787 162.379 120.768  1.00150.82           N  
ATOM   2141  CA  LYS A 271     196.762 163.288 121.238  1.00157.35           C  
ATOM   2142  C   LYS A 271     197.367 164.261 122.245  1.00171.03           C  
ATOM   2143  O   LYS A 271     198.238 163.898 123.030  1.00157.81           O  
ATOM   2144  CB  LYS A 271     195.566 162.493 121.765  1.00160.19           C  
ATOM   2145  CG  LYS A 271     195.027 161.476 120.772  1.00152.27           C  
ATOM   2146  CD  LYS A 271     193.703 160.863 121.139  1.00166.41           C  
ATOM   2147  CE  LYS A 271     193.070 160.170 119.951  1.00187.72           C  
ATOM   2148  NZ  LYS A 271     193.043 161.045 118.754  1.00210.38           N1+
ATOM   2149  N   GLU A 272     196.897 165.508 122.177  1.00206.68           N  
ATOM   2150  CA  GLU A 272     197.396 166.613 122.977  1.00213.52           C  
ATOM   2151  C   GLU A 272     197.215 166.317 124.468  1.00242.14           C  
ATOM   2152  O   GLU A 272     198.081 166.649 125.272  1.00260.27           O  
ATOM   2153  CB  GLU A 272     196.704 167.893 122.508  1.00201.39           C  
ATOM   2154  CG  GLU A 272     197.119 169.142 123.254  1.00196.34           C  
ATOM   2155  CD  GLU A 272     196.100 170.259 123.111  1.00191.30           C  
ATOM   2156  OE1 GLU A 272     196.507 171.438 123.052  1.00247.50           O  
ATOM   2157  OE2 GLU A 272     194.905 169.946 123.059  1.00146.23           O1-
ATOM   2158  N   ARG A 273     196.099 165.670 124.831  1.00257.98           N  
ATOM   2159  CA  ARG A 273     195.893 165.172 126.184  1.00205.82           C  
ATOM   2160  C   ARG A 273     195.217 163.803 126.154  1.00220.17           C  
ATOM   2161  O   ARG A 273     194.033 163.698 125.840  1.00261.31           O  
ATOM   2162  CB  ARG A 273     195.059 166.144 127.022  1.00181.41           C  
ATOM   2163  CG  ARG A 273     195.872 167.294 127.589  1.00187.46           C  
ATOM   2164  CD  ARG A 273     195.471 167.726 128.987  1.00233.37           C  
ATOM   2165  NE  ARG A 273     196.565 168.501 129.557  1.00235.52           N  
ATOM   2166  CZ  ARG A 273     197.144 169.542 128.962  1.00232.62           C  
ATOM   2167  NH1 ARG A 273     196.722 169.946 127.775  1.00252.12           N1+
ATOM   2168  NH2 ARG A 273     198.145 170.176 129.548  1.00211.06           N  
ATOM   2169  N   SER A 274     195.978 162.771 126.534  1.00163.70           N  
ATOM   2170  CA  SER A 274     195.457 161.423 126.674  1.00145.82           C  
ATOM   2171  C   SER A 274     195.416 161.054 128.153  1.00158.76           C  
ATOM   2172  O   SER A 274     196.462 160.866 128.769  1.00132.18           O  
ATOM   2173  CB  SER A 274     196.295 160.458 125.890  1.00124.49           C  
ATOM   2174  OG  SER A 274     195.716 159.167 125.917  1.00131.32           O  
ATOM   2175  N   ILE A 275     194.196 160.966 128.704  1.00200.24           N  
ATOM   2176  CA  ILE A 275     193.961 160.963 130.140  1.00189.48           C  
ATOM   2177  C   ILE A 275     193.543 159.560 130.581  1.00186.14           C  
ATOM   2178  O   ILE A 275     192.459 159.088 130.242  1.00170.16           O  
ATOM   2179  CB  ILE A 275     192.920 162.041 130.534  1.00163.10           C  
ATOM   2180  CG1 ILE A 275     193.325 163.435 130.047  1.00158.77           C  
ATOM   2181  CG2 ILE A 275     192.671 162.039 132.033  1.00141.11           C  
ATOM   2182  CD1 ILE A 275     192.179 164.404 129.928  1.00135.23           C  
ATOM   2183  N   LEU A 276     194.432 158.897 131.333  1.00187.68           N  
ATOM   2184  CA  LEU A 276     194.102 157.636 131.978  1.00173.60           C  
ATOM   2185  C   LEU A 276     193.691 157.880 133.426  1.00166.23           C  
ATOM   2186  O   LEU A 276     194.462 158.406 134.228  1.00162.33           O  
ATOM   2187  CB  LEU A 276     195.286 156.665 131.905  1.00165.25           C  
ATOM   2188  CG  LEU A 276     195.088 155.344 132.651  1.00165.74           C  
ATOM   2189  CD1 LEU A 276     193.934 154.540 132.064  1.00203.52           C  
ATOM   2190  CD2 LEU A 276     196.365 154.518 132.672  1.00177.50           C  
ATOM   2191  N   VAL A 277     192.463 157.467 133.745  1.00170.30           N  
ATOM   2192  CA  VAL A 277     192.061 157.259 135.125  1.00163.42           C  
ATOM   2193  C   VAL A 277     192.018 155.758 135.388  1.00159.76           C  
ATOM   2194  O   VAL A 277     191.247 155.017 134.774  1.00132.76           O  
ATOM   2195  CB  VAL A 277     190.725 157.955 135.449  1.00166.72           C  
ATOM   2196  CG1 VAL A 277     190.351 157.795 136.911  1.00156.56           C  
ATOM   2197  CG2 VAL A 277     190.752 159.427 135.074  1.00185.62           C  
ATOM   2198  N   ALA A 278     192.953 155.316 136.231  1.00169.43           N  
ATOM   2199  CA  ALA A 278     192.930 153.985 136.803  1.00167.18           C  
ATOM   2200  C   ALA A 278     193.664 154.008 138.140  1.00163.14           C  
ATOM   2201  O   ALA A 278     194.436 154.922 138.430  1.00143.11           O  
ATOM   2202  CB  ALA A 278     193.524 152.979 135.849  1.00174.57           C  
ATOM   2203  N   GLY A 279     193.341 153.010 138.963  1.00148.37           N  
ATOM   2204  CA  GLY A 279     193.921 152.794 140.273  1.00136.03           C  
ATOM   2205  C   GLY A 279     193.390 151.477 140.820  1.00141.33           C  
ATOM   2206  O   GLY A 279     192.503 150.866 140.219  1.00162.48           O  
ATOM   2207  N   GLY A 280     193.942 151.046 141.955  1.00139.39           N  
ATOM   2208  CA  GLY A 280     193.461 149.827 142.579  1.00127.24           C  
ATOM   2209  C   GLY A 280     194.591 148.865 142.895  1.00108.11           C  
ATOM   2210  O   GLY A 280     195.542 148.715 142.127  1.00114.51           O  
ATOM   2211  N   SER A 281     194.438 148.217 144.045  1.00101.52           N  
ATOM   2212  CA  SER A 281     195.423 147.298 144.572  1.00122.86           C  
ATOM   2213  C   SER A 281     195.578 146.116 143.624  1.00118.35           C  
ATOM   2214  O   SER A 281     196.681 145.610 143.429  1.00182.20           O  
ATOM   2215  CB  SER A 281     195.020 146.837 145.943  1.00149.63           C  
ATOM   2216  OG  SER A 281     193.612 146.667 146.027  1.00146.91           O  
ATOM   2217  N   ARG A 282     194.451 145.635 143.101  1.00104.01           N  
ATOM   2218  CA  ARG A 282     194.471 144.434 142.287  1.00118.54           C  
ATOM   2219  C   ARG A 282     194.845 144.808 140.855  1.00119.64           C  
ATOM   2220  O   ARG A 282     195.056 143.934 140.015  1.00120.18           O  
ATOM   2221  CB  ARG A 282     193.102 143.751 142.340  1.00142.11           C  
ATOM   2222  CG  ARG A 282     193.138 142.244 142.551  1.00142.65           C  
ATOM   2223  CD  ARG A 282     191.688 141.800 142.570  1.00160.07           C  
ATOM   2224  NE  ARG A 282     191.409 140.383 142.728  1.00163.44           N  
ATOM   2225  CZ  ARG A 282     190.380 139.771 142.153  1.00155.54           C  
ATOM   2226  NH1 ARG A 282     190.194 138.476 142.339  1.00140.62           N1+
ATOM   2227  NH2 ARG A 282     189.567 140.443 141.356  1.00155.11           N  
ATOM   2228  N   LYS A 283     194.950 146.118 140.600  1.00110.22           N  
ATOM   2229  CA  LYS A 283     195.127 146.620 139.248  1.00132.64           C  
ATOM   2230  C   LYS A 283     196.295 147.598 139.220  1.00149.19           C  
ATOM   2231  O   LYS A 283     196.100 148.809 139.306  1.00173.58           O  
ATOM   2232  CB  LYS A 283     193.851 147.319 138.771  1.00158.70           C  
ATOM   2233  CG  LYS A 283     193.678 147.401 137.259  1.00183.42           C  
ATOM   2234  CD  LYS A 283     193.180 148.747 136.747  1.00196.87           C  
ATOM   2235  CE  LYS A 283     191.725 149.042 137.053  1.00161.72           C  
ATOM   2236  NZ  LYS A 283     191.155 150.063 136.137  1.00132.99           N1+
ATOM   2237  N   VAL A 284     197.504 147.046 139.106  1.00177.05           N  
ATOM   2238  CA  VAL A 284     198.724 147.831 139.029  1.00211.30           C  
ATOM   2239  C   VAL A 284     199.488 147.378 137.790  1.00191.82           C  
ATOM   2240  O   VAL A 284     200.120 148.188 137.111  1.00162.69           O  
ATOM   2241  CB  VAL A 284     199.587 147.662 140.298  1.00243.11           C  
ATOM   2242  CG1 VAL A 284     200.720 148.681 140.352  1.00265.49           C  
ATOM   2243  CG2 VAL A 284     198.755 147.719 141.572  1.00263.78           C  
ATOM   2244  N   SER A 285     199.405 146.070 137.517  1.00187.01           N  
ATOM   2245  CA  SER A 285     200.090 145.443 136.398  1.00178.96           C  
ATOM   2246  C   SER A 285     199.751 146.216 135.132  1.00166.35           C  
ATOM   2247  O   SER A 285     200.634 146.618 134.376  1.00145.75           O  
ATOM   2248  CB  SER A 285     199.668 144.001 136.246  1.00191.22           C  
ATOM   2249  OG  SER A 285     199.911 143.255 137.429  1.00223.04           O  
ATOM   2250  N   SER A 286     198.443 146.414 134.942  1.00164.29           N  
ATOM   2251  CA  SER A 286     197.887 147.036 133.759  1.00190.67           C  
ATOM   2252  C   SER A 286     198.430 148.451 133.603  1.00177.31           C  
ATOM   2253  O   SER A 286     198.861 148.830 132.521  1.00160.49           O  
ATOM   2254  CB  SER A 286     196.392 147.034 133.849  1.00244.14           C  
ATOM   2255  OG  SER A 286     195.938 145.835 134.461  1.00329.51           O  
ATOM   2256  N   ILE A 287     198.394 149.226 134.693  1.00164.94           N  
ATOM   2257  CA  ILE A 287     198.837 150.611 134.668  1.00165.06           C  
ATOM   2258  C   ILE A 287     200.313 150.648 134.291  1.00139.61           C  
ATOM   2259  O   ILE A 287     200.735 151.539 133.559  1.00101.85           O  
ATOM   2260  CB  ILE A 287     198.568 151.307 136.017  1.00165.30           C  
ATOM   2261  CG1 ILE A 287     197.217 150.887 136.600  1.00145.12           C  
ATOM   2262  CG2 ILE A 287     198.690 152.823 135.893  1.00141.49           C  
ATOM   2263  CD1 ILE A 287     197.073 151.189 138.064  1.00152.12           C  
ATOM   2264  N   HIS A 288     201.071 149.657 134.779  1.00149.89           N  
ATOM   2265  CA  HIS A 288     202.492 149.540 134.487  1.00191.80           C  
ATOM   2266  C   HIS A 288     202.698 149.464 132.979  1.00184.07           C  
ATOM   2267  O   HIS A 288     203.545 150.161 132.435  1.00175.44           O  
ATOM   2268  CB  HIS A 288     203.118 148.344 135.225  1.00220.73           C  
ATOM   2269  CG  HIS A 288     204.592 148.183 135.015  1.00227.96           C  
ATOM   2270  CD2 HIS A 288     205.311 147.162 134.502  1.00220.43           C  
ATOM   2271  ND1 HIS A 288     205.516 149.137 135.418  1.00233.16           N  
ATOM   2272  CE1 HIS A 288     206.732 148.723 135.121  1.00221.99           C  
ATOM   2273  NE2 HIS A 288     206.632 147.517 134.554  1.00220.57           N  
ATOM   2274  N   GLY A 289     201.873 148.646 132.318  1.00179.06           N  
ATOM   2275  CA  GLY A 289     201.991 148.397 130.892  1.00191.00           C  
ATOM   2276  C   GLY A 289     201.426 149.535 130.045  1.00189.96           C  
ATOM   2277  O   GLY A 289     201.796 149.673 128.883  1.00223.17           O  
ATOM   2278  N   ALA A 290     200.526 150.339 130.622  1.00155.68           N  
ATOM   2279  CA  ALA A 290     199.858 151.400 129.885  1.00158.57           C  
ATOM   2280  C   ALA A 290     200.737 152.644 129.837  1.00163.51           C  
ATOM   2281  O   ALA A 290     200.779 153.361 128.842  1.00165.48           O  
ATOM   2282  CB  ALA A 290     198.526 151.703 130.516  1.00165.25           C  
ATOM   2283  N   LEU A 291     201.428 152.911 130.943  1.00160.19           N  
ATOM   2284  CA  LEU A 291     202.241 154.111 131.016  1.00175.98           C  
ATOM   2285  C   LEU A 291     203.566 153.876 130.299  1.00199.61           C  
ATOM   2286  O   LEU A 291     204.169 154.825 129.804  1.00174.82           O  
ATOM   2287  CB  LEU A 291     202.463 154.446 132.489  1.00168.98           C  
ATOM   2288  CG  LEU A 291     201.191 154.874 133.212  1.00134.80           C  
ATOM   2289  CD1 LEU A 291     201.488 155.126 134.677  1.00155.11           C  
ATOM   2290  CD2 LEU A 291     200.618 156.114 132.549  1.00140.10           C  
ATOM   2291  N   THR A 292     203.998 152.607 130.267  1.00213.36           N  
ATOM   2292  CA  THR A 292     205.201 152.182 129.566  1.00204.42           C  
ATOM   2293  C   THR A 292     204.969 152.267 128.062  1.00188.67           C  
ATOM   2294  O   THR A 292     205.867 152.642 127.314  1.00208.26           O  
ATOM   2295  CB  THR A 292     205.617 150.753 129.944  1.00214.23           C  
ATOM   2296  CG2 THR A 292     206.016 150.596 131.396  1.00211.25           C  
ATOM   2297  OG1 THR A 292     204.559 149.845 129.633  1.00207.25           O  
ATOM   2298  N   GLY A 293     203.762 151.884 127.636  1.00165.90           N  
ATOM   2299  CA  GLY A 293     203.377 151.964 126.238  1.00170.51           C  
ATOM   2300  C   GLY A 293     203.285 153.411 125.766  1.00189.00           C  
ATOM   2301  O   GLY A 293     203.020 153.645 124.591  1.00237.64           O  
ATOM   2302  N   LYS A 294     203.491 154.355 126.701  1.00170.95           N  
ATOM   2303  CA  LYS A 294     203.452 155.792 126.468  1.00163.75           C  
ATOM   2304  C   LYS A 294     202.148 156.169 125.778  1.00179.72           C  
ATOM   2305  O   LYS A 294     202.144 156.954 124.829  1.00221.03           O  
ATOM   2306  CB  LYS A 294     204.660 156.248 125.646  1.00190.57           C  
ATOM   2307  CG  LYS A 294     205.891 156.626 126.456  1.00189.26           C  
ATOM   2308  CD  LYS A 294     207.135 156.735 125.602  1.00199.45           C  
ATOM   2309  CE  LYS A 294     208.029 157.899 125.979  1.00197.25           C  
ATOM   2310  NZ  LYS A 294     208.864 158.346 124.831  1.00203.21           N1+
ATOM   2311  N   TYR A 295     201.041 155.644 126.318  1.00171.06           N  
ATOM   2312  CA  TYR A 295     199.724 155.889 125.757  1.00170.61           C  
ATOM   2313  C   TYR A 295     199.132 157.134 126.402  1.00174.92           C  
ATOM   2314  O   TYR A 295     198.594 157.992 125.707  1.00146.87           O  
ATOM   2315  CB  TYR A 295     198.815 154.678 125.968  1.00168.01           C  
ATOM   2316  CG  TYR A 295     199.327 153.393 125.367  1.00183.76           C  
ATOM   2317  CD1 TYR A 295     199.825 153.355 124.076  1.00187.77           C  
ATOM   2318  CD2 TYR A 295     199.316 152.212 126.088  1.00198.07           C  
ATOM   2319  CE1 TYR A 295     200.302 152.177 123.520  1.00183.53           C  
ATOM   2320  CE2 TYR A 295     199.776 151.024 125.543  1.00183.06           C  
ATOM   2321  CZ  TYR A 295     200.281 151.004 124.257  1.00170.09           C  
ATOM   2322  OH  TYR A 295     200.711 149.821 123.726  1.00138.65           O  
ATOM   2323  N   ALA A 296     199.237 157.211 127.732  1.00192.43           N  
ATOM   2324  CA  ALA A 296     198.743 158.369 128.450  1.00205.42           C  
ATOM   2325  C   ALA A 296     199.865 159.385 128.630  1.00198.20           C  
ATOM   2326  O   ALA A 296     201.037 159.017 128.714  1.00188.84           O  
ATOM   2327  CB  ALA A 296     198.154 157.939 129.766  1.00225.51           C  
ATOM   2328  N   ASN A 297     199.481 160.666 128.641  1.00201.44           N  
ATOM   2329  CA  ASN A 297     200.381 161.750 128.998  1.00219.11           C  
ATOM   2330  C   ASN A 297     199.808 162.515 130.191  1.00226.71           C  
ATOM   2331  O   ASN A 297     200.471 163.392 130.744  1.00273.57           O  
ATOM   2332  CB  ASN A 297     200.707 162.652 127.805  1.00224.74           C  
ATOM   2333  CG  ASN A 297     199.528 163.483 127.343  1.00244.94           C  
ATOM   2334  ND2 ASN A 297     199.793 164.507 126.547  1.00283.47           N  
ATOM   2335  OD1 ASN A 297     198.386 163.207 127.705  1.00227.62           O  
ATOM   2336  N   VAL A 298     198.568 162.172 130.570  1.00181.18           N  
ATOM   2337  CA  VAL A 298     198.006 162.559 131.855  1.00165.84           C  
ATOM   2338  C   VAL A 298     197.576 161.291 132.593  1.00175.29           C  
ATOM   2339  O   VAL A 298     196.917 160.432 132.012  1.00197.93           O  
ATOM   2340  CB  VAL A 298     196.841 163.560 131.696  1.00131.33           C  
ATOM   2341  CG1 VAL A 298     196.204 163.926 133.028  1.00115.31           C  
ATOM   2342  CG2 VAL A 298     197.263 164.811 130.940  1.00119.25           C  
ATOM   2343  N   LEU A 299     197.985 161.169 133.864  1.00180.36           N  
ATOM   2344  CA  LEU A 299     197.541 160.072 134.711  1.00165.46           C  
ATOM   2345  C   LEU A 299     196.839 160.600 135.959  1.00163.86           C  
ATOM   2346  O   LEU A 299     197.351 161.474 136.663  1.00173.73           O  
ATOM   2347  CB  LEU A 299     198.717 159.161 135.080  1.00160.04           C  
ATOM   2348  CG  LEU A 299     198.439 158.157 136.204  1.00189.00           C  
ATOM   2349  CD1 LEU A 299     197.559 157.011 135.731  1.00211.00           C  
ATOM   2350  CD2 LEU A 299     199.732 157.609 136.781  1.00206.84           C  
ATOM   2351  N   ILE A 300     195.667 160.016 136.228  1.00166.41           N  
ATOM   2352  CA  ILE A 300     194.935 160.240 137.460  1.00165.91           C  
ATOM   2353  C   ILE A 300     194.832 158.919 138.225  1.00160.80           C  
ATOM   2354  O   ILE A 300     194.215 157.965 137.754  1.00135.96           O  
ATOM   2355  CB  ILE A 300     193.571 160.891 137.158  1.00153.51           C  
ATOM   2356  CG1 ILE A 300     193.769 162.300 136.587  1.00132.86           C  
ATOM   2357  CG2 ILE A 300     192.688 160.897 138.398  1.00174.21           C  
ATOM   2358  CD1 ILE A 300     192.531 162.913 135.988  1.00156.63           C  
ATOM   2359  N   ILE A 301     195.497 158.881 139.388  1.00167.07           N  
ATOM   2360  CA  ILE A 301     195.732 157.671 140.158  1.00165.50           C  
ATOM   2361  C   ILE A 301     195.724 158.015 141.646  1.00162.50           C  
ATOM   2362  O   ILE A 301     196.037 159.137 142.038  1.00146.14           O  
ATOM   2363  CB  ILE A 301     197.065 157.005 139.758  1.00171.66           C  
ATOM   2364  CG1 ILE A 301     197.257 155.648 140.445  1.00141.54           C  
ATOM   2365  CG2 ILE A 301     198.231 157.943 140.035  1.00155.87           C  
ATOM   2366  CD1 ILE A 301     198.278 154.759 139.782  1.00129.48           C  
ATOM   2367  N   ASP A 302     195.411 157.006 142.462  1.00163.69           N  
ATOM   2368  CA  ASP A 302     195.359 157.145 143.905  1.00152.24           C  
ATOM   2369  C   ASP A 302     196.761 156.947 144.467  1.00156.80           C  
ATOM   2370  O   ASP A 302     197.684 156.598 143.735  1.00135.15           O  
ATOM   2371  CB  ASP A 302     194.437 156.089 144.510  1.00164.62           C  
ATOM   2372  CG  ASP A 302     194.898 154.678 144.199  1.00176.04           C  
ATOM   2373  OD1 ASP A 302     194.934 154.322 143.004  1.00151.43           O  
ATOM   2374  OD2 ASP A 302     195.245 153.956 145.155  1.00210.63           O1-
ATOM   2375  N   GLN A 303     196.877 157.104 145.789  1.00164.61           N  
ATOM   2376  CA  GLN A 303     198.163 157.099 146.462  1.00161.42           C  
ATOM   2377  C   GLN A 303     198.583 155.667 146.773  1.00168.22           C  
ATOM   2378  O   GLN A 303     199.774 155.395 146.907  1.00173.32           O  
ATOM   2379  CB  GLN A 303     198.115 157.936 147.739  1.00157.19           C  
ATOM   2380  CG  GLN A 303     197.619 157.172 148.962  1.00157.64           C  
ATOM   2381  CD  GLN A 303     196.141 157.358 149.198  1.00151.80           C  
ATOM   2382  NE2 GLN A 303     195.732 157.228 150.449  1.00137.03           N  
ATOM   2383  OE1 GLN A 303     195.371 157.590 148.269  1.00157.36           O  
ATOM   2384  N   HIS A 304     197.607 154.763 146.909  1.00153.13           N  
ATOM   2385  CA  HIS A 304     197.923 153.370 147.173  1.00155.95           C  
ATOM   2386  C   HIS A 304     198.616 152.791 145.948  1.00159.05           C  
ATOM   2387  O   HIS A 304     199.701 152.228 146.051  1.00195.10           O  
ATOM   2388  CB  HIS A 304     196.670 152.567 147.536  1.00154.23           C  
ATOM   2389  CG  HIS A 304     195.904 153.157 148.668  1.00170.84           C  
ATOM   2390  CD2 HIS A 304     194.794 153.925 148.685  1.00190.11           C  
ATOM   2391  ND1 HIS A 304     196.272 152.973 149.988  1.00179.67           N  
ATOM   2392  CE1 HIS A 304     195.396 153.570 150.773  1.00179.08           C  
ATOM   2393  NE2 HIS A 304     194.495 154.182 150.000  1.00182.26           N  
ATOM   2394  N   THR A 305     197.998 153.014 144.788  1.00137.96           N  
ATOM   2395  CA  THR A 305     198.501 152.493 143.534  1.00134.22           C  
ATOM   2396  C   THR A 305     199.745 153.276 143.106  1.00158.41           C  
ATOM   2397  O   THR A 305     200.691 152.681 142.592  1.00203.45           O  
ATOM   2398  CB  THR A 305     197.358 152.333 142.527  1.00138.22           C  
ATOM   2399  CG2 THR A 305     197.660 151.312 141.454  1.00176.43           C  
ATOM   2400  OG1 THR A 305     196.224 151.873 143.266  1.00156.58           O  
ATOM   2401  N   ALA A 306     199.790 154.578 143.420  1.00152.46           N  
ATOM   2402  CA  ALA A 306     200.858 155.468 142.976  1.00166.70           C  
ATOM   2403  C   ALA A 306     202.205 155.112 143.610  1.00164.21           C  
ATOM   2404  O   ALA A 306     203.254 155.249 142.975  1.00154.02           O  
ATOM   2405  CB  ALA A 306     200.491 156.898 143.271  1.00150.33           C  
ATOM   2406  N   ARG A 307     202.162 154.719 144.887  1.00158.04           N  
ATOM   2407  CA  ARG A 307     203.332 154.299 145.640  1.00180.29           C  
ATOM   2408  C   ARG A 307     203.807 152.924 145.160  1.00208.23           C  
ATOM   2409  O   ARG A 307     205.011 152.660 145.074  1.00234.00           O  
ATOM   2410  CB  ARG A 307     202.985 154.256 147.132  1.00173.40           C  
ATOM   2411  CG  ARG A 307     202.630 155.603 147.752  1.00147.86           C  
ATOM   2412  CD  ARG A 307     202.364 155.441 149.242  1.00143.96           C  
ATOM   2413  NE  ARG A 307     202.062 156.678 149.950  1.00153.33           N  
ATOM   2414  CZ  ARG A 307     202.969 157.455 150.524  1.00152.51           C  
ATOM   2415  NH1 ARG A 307     204.246 157.123 150.468  1.00171.08           N1+
ATOM   2416  NH2 ARG A 307     202.604 158.559 151.154  1.00164.63           N  
ATOM   2417  N   ALA A 308     202.847 152.033 144.888  1.00220.57           N  
ATOM   2418  CA  ALA A 308     203.166 150.692 144.429  1.00204.12           C  
ATOM   2419  C   ALA A 308     203.843 150.763 143.063  1.00197.32           C  
ATOM   2420  O   ALA A 308     204.625 149.878 142.713  1.00228.59           O  
ATOM   2421  CB  ALA A 308     201.926 149.833 144.400  1.00221.28           C  
ATOM   2422  N   LEU A 309     203.594 151.858 142.333  1.00171.23           N  
ATOM   2423  CA  LEU A 309     204.168 152.052 141.010  1.00192.31           C  
ATOM   2424  C   LEU A 309     205.648 152.416 141.121  1.00233.68           C  
ATOM   2425  O   LEU A 309     206.477 151.927 140.352  1.00277.55           O  
ATOM   2426  CB  LEU A 309     203.396 153.153 140.278  1.00171.76           C  
ATOM   2427  CG  LEU A 309     202.181 152.697 139.471  1.00203.29           C  
ATOM   2428  CD1 LEU A 309     201.629 153.837 138.629  1.00232.34           C  
ATOM   2429  CD2 LEU A 309     202.510 151.502 138.587  1.00196.21           C  
ATOM   2430  N   VAL A 310     205.953 153.316 142.063  1.00217.39           N  
ATOM   2431  CA  VAL A 310     207.311 153.799 142.238  1.00199.85           C  
ATOM   2432  C   VAL A 310     208.155 152.715 142.908  1.00183.08           C  
ATOM   2433  O   VAL A 310     209.361 152.886 143.067  1.00197.47           O  
ATOM   2434  CB  VAL A 310     207.347 155.126 143.020  1.00211.62           C  
ATOM   2435  CG1 VAL A 310     208.764 155.667 143.119  1.00210.16           C  
ATOM   2436  CG2 VAL A 310     206.402 156.161 142.424  1.00217.94           C  
ATOM   2437  N   ASN A 311     207.523 151.583 143.245  1.00181.20           N  
ATOM   2438  CA  ASN A 311     208.209 150.440 143.829  1.00179.75           C  
ATOM   2439  C   ASN A 311     208.486 149.383 142.762  1.00205.48           C  
ATOM   2440  O   ASN A 311     208.172 148.207 142.951  1.00187.31           O  
ATOM   2441  CB  ASN A 311     207.427 149.833 144.994  1.00178.46           C  
ATOM   2442  CG  ASN A 311     207.420 150.717 146.219  1.00215.71           C  
ATOM   2443  ND2 ASN A 311     206.420 150.551 147.069  1.00288.52           N  
ATOM   2444  OD1 ASN A 311     208.313 151.543 146.391  1.00205.62           O  
ATOM   2445  N   ASP A 312     209.101 149.816 141.650  1.00222.46           N  
ATOM   2446  CA  ASP A 312     209.540 148.922 140.589  1.00209.38           C  
ATOM   2447  C   ASP A 312     211.073 148.858 140.593  1.00204.13           C  
ATOM   2448  O   ASP A 312     211.632 148.464 139.551  1.00213.96           O  
ATOM   2449  CB  ASP A 312     209.008 149.361 139.220  1.00186.20           C  
ATOM   2450  CG  ASP A 312     207.502 149.271 139.079  1.00193.71           C  
ATOM   2451  OD1 ASP A 312     206.883 148.520 139.865  1.00202.20           O  
ATOM   2452  OD2 ASP A 312     206.967 149.937 138.171  1.00209.65           O1-
TER    2453      ASP A 312                                                      
ATOM   2454  N   ASP B   2     214.278 155.058 166.620  1.00216.45           N  
ATOM   2455  CA  ASP B   2     213.519 155.585 167.794  1.00200.91           C  
ATOM   2456  C   ASP B   2     212.044 155.766 167.437  1.00182.24           C  
ATOM   2457  O   ASP B   2     211.199 155.897 168.321  1.00136.89           O  
ATOM   2458  CB  ASP B   2     214.165 156.856 168.361  1.00191.65           C  
ATOM   2459  CG  ASP B   2     214.241 158.002 167.370  1.00182.07           C  
ATOM   2460  OD1 ASP B   2     214.437 157.719 166.174  1.00177.86           O  
ATOM   2461  OD2 ASP B   2     214.123 159.165 167.808  1.00171.49           O1-
ATOM   2462  N   ARG B   3     211.733 155.745 166.134  1.00189.49           N  
ATOM   2463  CA  ARG B   3     210.392 156.052 165.656  1.00149.92           C  
ATOM   2464  C   ARG B   3     209.933 154.973 164.688  1.00131.53           C  
ATOM   2465  O   ARG B   3     209.793 155.227 163.496  1.00101.57           O  
ATOM   2466  CB  ARG B   3     210.387 157.396 164.927  1.00137.50           C  
ATOM   2467  CG  ARG B   3     210.726 158.568 165.834  1.00166.59           C  
ATOM   2468  CD  ARG B   3     209.635 158.763 166.884  1.00163.49           C  
ATOM   2469  NE  ARG B   3     209.659 157.828 168.006  1.00148.78           N  
ATOM   2470  CZ  ARG B   3     209.949 158.144 169.270  1.00149.07           C  
ATOM   2471  NH1 ARG B   3     209.938 157.204 170.199  1.00122.61           N1+
ATOM   2472  NH2 ARG B   3     210.258 159.388 169.605  1.00160.96           N  
ATOM   2473  N   GLU B   4     209.776 153.762 165.226  1.00147.37           N  
ATOM   2474  CA  GLU B   4     209.126 152.658 164.549  1.00163.74           C  
ATOM   2475  C   GLU B   4     207.710 152.569 165.107  1.00152.40           C  
ATOM   2476  O   GLU B   4     206.856 151.863 164.572  1.00165.34           O  
ATOM   2477  CB  GLU B   4     209.929 151.378 164.802  1.00182.33           C  
ATOM   2478  CG  GLU B   4     209.418 150.158 164.054  1.00209.18           C  
ATOM   2479  CD  GLU B   4     209.629 150.178 162.549  1.00242.41           C  
ATOM   2480  OE1 GLU B   4     210.804 150.176 162.113  1.00243.61           O  
ATOM   2481  OE2 GLU B   4     208.619 150.163 161.812  1.00284.79           O1-
ATOM   2482  N   LYS B   5     207.497 153.298 166.205  1.00133.70           N  
ATOM   2483  CA  LYS B   5     206.182 153.430 166.799  1.00123.10           C  
ATOM   2484  C   LYS B   5     205.372 154.417 165.968  1.00137.45           C  
ATOM   2485  O   LYS B   5     204.208 154.172 165.662  1.00201.83           O  
ATOM   2486  CB  LYS B   5     206.306 153.973 168.223  1.00117.24           C  
ATOM   2487  CG  LYS B   5     204.994 154.408 168.855  1.00111.68           C  
ATOM   2488  CD  LYS B   5     205.139 155.621 169.738  1.00113.74           C  
ATOM   2489  CE  LYS B   5     203.975 155.811 170.685  1.00107.10           C  
ATOM   2490  NZ  LYS B   5     204.348 156.647 171.854  1.00109.79           N1+
ATOM   2491  N   GLN B   6     205.991 155.550 165.640  1.00115.50           N  
ATOM   2492  CA  GLN B   6     205.330 156.529 164.802  1.00116.79           C  
ATOM   2493  C   GLN B   6     204.745 155.846 163.566  1.00135.55           C  
ATOM   2494  O   GLN B   6     203.588 156.079 163.212  1.00159.63           O  
ATOM   2495  CB  GLN B   6     206.332 157.611 164.425  1.00112.92           C  
ATOM   2496  CG  GLN B   6     206.622 158.547 165.576  1.00118.78           C  
ATOM   2497  CD  GLN B   6     207.307 159.791 165.076  1.00157.48           C  
ATOM   2498  NE2 GLN B   6     207.225 160.859 165.852  1.00203.37           N  
ATOM   2499  OE1 GLN B   6     207.913 159.792 164.006  1.00167.33           O  
ATOM   2500  N   GLN B   7     205.563 155.001 162.923  1.00147.91           N  
ATOM   2501  CA  GLN B   7     205.195 154.314 161.692  1.00144.18           C  
ATOM   2502  C   GLN B   7     204.019 153.374 161.942  1.00128.20           C  
ATOM   2503  O   GLN B   7     203.091 153.315 161.143  1.00146.63           O  
ATOM   2504  CB  GLN B   7     206.395 153.588 161.081  1.00149.75           C  
ATOM   2505  CG  GLN B   7     207.663 154.434 161.047  1.00189.51           C  
ATOM   2506  CD  GLN B   7     207.661 155.486 159.959  1.00195.87           C  
ATOM   2507  NE2 GLN B   7     207.864 155.043 158.729  1.00207.29           N  
ATOM   2508  OE1 GLN B   7     207.513 156.685 160.216  1.00147.73           O  
ATOM   2509  N   LEU B   8     204.045 152.664 163.073  1.00122.69           N  
ATOM   2510  CA  LEU B   8     202.916 151.838 163.464  1.00120.84           C  
ATOM   2511  C   LEU B   8     201.670 152.698 163.674  1.00123.05           C  
ATOM   2512  O   LEU B   8     200.594 152.379 163.179  1.00165.58           O  
ATOM   2513  CB  LEU B   8     203.255 151.081 164.748  1.00125.48           C  
ATOM   2514  CG  LEU B   8     202.438 149.810 164.955  1.00143.59           C  
ATOM   2515  CD1 LEU B   8     202.442 149.000 163.667  1.00192.03           C  
ATOM   2516  CD2 LEU B   8     202.991 149.003 166.121  1.00170.36           C  
ATOM   2517  N   SER B   9     201.825 153.799 164.408  1.00115.12           N  
ATOM   2518  CA  SER B   9     200.683 154.646 164.694  1.00108.55           C  
ATOM   2519  C   SER B   9     200.101 155.169 163.386  1.00111.61           C  
ATOM   2520  O   SER B   9     198.890 155.163 163.204  1.00144.86           O  
ATOM   2521  CB  SER B   9     201.067 155.769 165.599  1.00109.15           C  
ATOM   2522  OG  SER B   9     199.912 156.389 166.129  1.00108.34           O  
ATOM   2523  N   ILE B  10     200.977 155.566 162.459  1.00105.60           N  
ATOM   2524  CA  ILE B  10     200.555 156.018 161.143  1.00116.00           C  
ATOM   2525  C   ILE B  10     199.974 154.857 160.336  1.00109.62           C  
ATOM   2526  O   ILE B  10     199.067 155.054 159.537  1.00101.76           O  
ATOM   2527  CB  ILE B  10     201.705 156.735 160.406  1.00127.37           C  
ATOM   2528  CG1 ILE B  10     201.735 158.221 160.769  1.00124.11           C  
ATOM   2529  CG2 ILE B  10     201.639 156.508 158.894  1.00108.57           C  
ATOM   2530  CD1 ILE B  10     203.104 158.744 161.111  1.00139.84           C  
ATOM   2531  N   GLU B  11     200.492 153.644 160.540  1.00116.10           N  
ATOM   2532  CA  GLU B  11     200.024 152.512 159.757  1.00117.43           C  
ATOM   2533  C   GLU B  11     198.643 152.090 160.250  1.00105.23           C  
ATOM   2534  O   GLU B  11     197.716 151.961 159.456  1.00121.11           O  
ATOM   2535  CB  GLU B  11     201.014 151.345 159.792  1.00152.75           C  
ATOM   2536  CG  GLU B  11     200.577 150.155 158.949  1.00129.68           C  
ATOM   2537  CD  GLU B  11     200.735 150.338 157.448  1.00151.63           C  
ATOM   2538  OE1 GLU B  11     201.029 151.479 157.000  1.00161.77           O  
ATOM   2539  OE2 GLU B  11     200.657 149.315 156.725  1.00163.35           O1-
ATOM   2540  N   ALA B  12     198.514 151.941 161.575  1.00107.61           N  
ATOM   2541  CA  ALA B  12     197.310 151.429 162.210  1.00104.97           C  
ATOM   2542  C   ALA B  12     196.183 152.434 162.048  1.00101.54           C  
ATOM   2543  O   ALA B  12     195.044 152.038 161.830  1.00107.42           O  
ATOM   2544  CB  ALA B  12     197.560 151.168 163.675  1.00119.27           C  
ATOM   2545  N   ALA B  13     196.497 153.717 162.266  1.00 94.44           N  
ATOM   2546  CA  ALA B  13     195.498 154.774 162.202  1.00 93.91           C  
ATOM   2547  C   ALA B  13     194.874 154.824 160.814  1.00107.20           C  
ATOM   2548  O   ALA B  13     193.665 154.981 160.686  1.00143.94           O  
ATOM   2549  CB  ALA B  13     196.095 156.104 162.565  1.00 88.78           C  
ATOM   2550  N   ARG B  14     195.702 154.653 159.784  1.00108.54           N  
ATOM   2551  CA  ARG B  14     195.251 154.672 158.404  1.00104.45           C  
ATOM   2552  C   ARG B  14     194.252 153.544 158.137  1.00112.29           C  
ATOM   2553  O   ARG B  14     193.211 153.782 157.527  1.00168.88           O  
ATOM   2554  CB  ARG B  14     196.461 154.590 157.475  1.00119.56           C  
ATOM   2555  CG  ARG B  14     196.146 154.054 156.087  1.00140.83           C  
ATOM   2556  CD  ARG B  14     197.337 154.186 155.153  1.00172.68           C  
ATOM   2557  NE  ARG B  14     198.005 155.484 155.176  1.00176.16           N  
ATOM   2558  CZ  ARG B  14     199.323 155.658 155.098  1.00160.04           C  
ATOM   2559  NH1 ARG B  14     200.137 154.615 155.022  1.00161.30           N1+
ATOM   2560  NH2 ARG B  14     199.824 156.877 155.140  1.00153.69           N  
ATOM   2561  N   LEU B  15     194.582 152.317 158.559  1.00101.33           N  
ATOM   2562  CA  LEU B  15     193.689 151.179 158.380  1.00108.53           C  
ATOM   2563  C   LEU B  15     192.313 151.535 158.914  1.00114.74           C  
ATOM   2564  O   LEU B  15     191.297 151.273 158.287  1.00114.30           O  
ATOM   2565  CB  LEU B  15     194.219 149.999 159.188  1.00111.53           C  
ATOM   2566  CG  LEU B  15     195.461 149.330 158.625  1.00143.62           C  
ATOM   2567  CD1 LEU B  15     196.029 148.365 159.646  1.00184.04           C  
ATOM   2568  CD2 LEU B  15     195.129 148.609 157.332  1.00134.92           C  
ATOM   2569  N   TYR B  16     192.312 152.125 160.104  1.00111.84           N  
ATOM   2570  CA  TYR B  16     191.085 152.453 160.795  1.00109.85           C  
ATOM   2571  C   TYR B  16     190.412 153.672 160.183  1.00109.25           C  
ATOM   2572  O   TYR B  16     189.471 154.185 160.767  1.00132.70           O  
ATOM   2573  CB  TYR B  16     191.391 152.727 162.265  1.00124.72           C  
ATOM   2574  CG  TYR B  16     190.230 153.115 163.148  1.00112.84           C  
ATOM   2575  CD1 TYR B  16     189.349 152.160 163.635  1.00105.85           C  
ATOM   2576  CD2 TYR B  16     190.097 154.414 163.613  1.00 92.95           C  
ATOM   2577  CE1 TYR B  16     188.339 152.494 164.525  1.00114.14           C  
ATOM   2578  CE2 TYR B  16     189.074 154.776 164.476  1.00 98.86           C  
ATOM   2579  CZ  TYR B  16     188.206 153.805 164.956  1.00122.87           C  
ATOM   2580  OH  TYR B  16     187.217 154.140 165.840  1.00124.85           O  
ATOM   2581  N   TYR B  17     190.889 154.154 159.030  1.00105.58           N  
ATOM   2582  CA  TYR B  17     190.245 155.323 158.449  1.00 97.89           C  
ATOM   2583  C   TYR B  17     190.163 155.229 156.934  1.00103.67           C  
ATOM   2584  O   TYR B  17     189.428 155.992 156.311  1.00140.15           O  
ATOM   2585  CB  TYR B  17     190.964 156.620 158.813  1.00 84.23           C  
ATOM   2586  CG  TYR B  17     190.821 157.059 160.247  1.00 93.74           C  
ATOM   2587  CD1 TYR B  17     189.596 157.094 160.880  1.00114.35           C  
ATOM   2588  CD2 TYR B  17     191.914 157.516 160.957  1.00118.55           C  
ATOM   2589  CE1 TYR B  17     189.470 157.502 162.198  1.00108.52           C  
ATOM   2590  CE2 TYR B  17     191.804 157.956 162.263  1.00101.76           C  
ATOM   2591  CZ  TYR B  17     190.578 157.939 162.891  1.00 89.74           C  
ATOM   2592  OH  TYR B  17     190.457 158.377 164.174  1.00116.28           O  
ATOM   2593  N   GLN B  18     191.001 154.380 156.343  1.00109.68           N  
ATOM   2594  CA  GLN B  18     191.027 154.243 154.896  1.00126.09           C  
ATOM   2595  C   GLN B  18     190.617 152.814 154.555  1.00115.57           C  
ATOM   2596  O   GLN B  18     190.740 152.371 153.413  1.00121.79           O  
ATOM   2597  CB  GLN B  18     192.387 154.665 154.323  1.00168.30           C  
ATOM   2598  CG  GLN B  18     192.642 156.174 154.348  1.00183.27           C  
ATOM   2599  CD  GLN B  18     193.990 156.627 153.824  1.00184.85           C  
ATOM   2600  NE2 GLN B  18     194.131 157.929 153.623  1.00166.74           N  
ATOM   2601  OE1 GLN B  18     194.913 155.839 153.631  1.00210.91           O  
ATOM   2602  N   SER B  19     190.114 152.112 155.573  1.00 97.09           N  
ATOM   2603  CA  SER B  19     189.625 150.766 155.369  1.00133.28           C  
ATOM   2604  C   SER B  19     188.387 150.531 156.225  1.00145.35           C  
ATOM   2605  O   SER B  19     187.796 149.452 156.145  1.00162.07           O  
ATOM   2606  CB  SER B  19     190.710 149.767 155.654  1.00150.65           C  
ATOM   2607  OG  SER B  19     191.689 149.768 154.621  1.00150.16           O  
ATOM   2608  N   ASP B  20     188.034 151.533 157.048  1.00146.19           N  
ATOM   2609  CA  ASP B  20     186.983 151.428 158.047  1.00169.29           C  
ATOM   2610  C   ASP B  20     187.102 150.112 158.808  1.00160.95           C  
ATOM   2611  O   ASP B  20     186.094 149.432 159.023  1.00188.41           O  
ATOM   2612  CB  ASP B  20     185.598 151.687 157.450  1.00184.08           C  
ATOM   2613  CG  ASP B  20     185.298 153.170 157.330  1.00178.80           C  
ATOM   2614  OD1 ASP B  20     185.943 153.952 158.057  1.00169.55           O  
ATOM   2615  OD2 ASP B  20     184.383 153.533 156.558  1.00183.50           O1-
ATOM   2616  N   TYR B  21     188.311 149.897 159.339  1.00118.25           N  
ATOM   2617  CA  TYR B  21     188.693 148.716 160.086  1.00118.73           C  
ATOM   2618  C   TYR B  21     188.336 148.909 161.551  1.00126.57           C  
ATOM   2619  O   TYR B  21     188.365 150.026 162.062  1.00101.56           O  
ATOM   2620  CB  TYR B  21     190.205 148.522 160.018  1.00123.69           C  
ATOM   2621  CG  TYR B  21     190.672 147.514 159.009  1.00137.57           C  
ATOM   2622  CD1 TYR B  21     189.986 147.350 157.816  1.00173.09           C  
ATOM   2623  CD2 TYR B  21     191.801 146.748 159.236  1.00120.77           C  
ATOM   2624  CE1 TYR B  21     190.409 146.428 156.876  1.00208.67           C  
ATOM   2625  CE2 TYR B  21     192.244 145.833 158.296  1.00138.34           C  
ATOM   2626  CZ  TYR B  21     191.550 145.677 157.112  1.00178.72           C  
ATOM   2627  OH  TYR B  21     191.986 144.773 156.186  1.00198.66           O  
ATOM   2628  N   SER B  22     188.061 147.787 162.226  1.00137.26           N  
ATOM   2629  CA  SER B  22     187.704 147.798 163.633  1.00129.34           C  
ATOM   2630  C   SER B  22     188.976 147.975 164.444  1.00118.26           C  
ATOM   2631  O   SER B  22     190.066 147.739 163.932  1.00166.20           O  
ATOM   2632  CB  SER B  22     187.001 146.527 164.014  1.00133.16           C  
ATOM   2633  OG  SER B  22     186.725 146.518 165.402  1.00163.20           O  
ATOM   2634  N   GLN B  23     188.845 148.390 165.702  1.00104.19           N  
ATOM   2635  CA  GLN B  23     190.039 148.416 166.524  1.00114.21           C  
ATOM   2636  C   GLN B  23     190.593 146.997 166.587  1.00121.05           C  
ATOM   2637  O   GLN B  23     191.772 146.766 166.327  1.00142.34           O  
ATOM   2638  CB  GLN B  23     189.771 149.079 167.873  1.00106.20           C  
ATOM   2639  CG  GLN B  23     190.019 150.579 167.823  1.00114.84           C  
ATOM   2640  CD  GLN B  23     190.139 151.235 169.174  1.00143.07           C  
ATOM   2641  NE2 GLN B  23     190.358 152.540 169.161  1.00153.54           N  
ATOM   2642  OE1 GLN B  23     190.015 150.589 170.214  1.00197.51           O  
ATOM   2643  N   GLN B  24     189.677 146.044 166.756  1.00105.15           N  
ATOM   2644  CA  GLN B  24     190.041 144.644 166.854  1.00113.24           C  
ATOM   2645  C   GLN B  24     190.437 144.086 165.487  1.00115.58           C  
ATOM   2646  O   GLN B  24     191.179 143.110 165.404  1.00132.27           O  
ATOM   2647  CB  GLN B  24     188.891 143.863 167.475  1.00121.78           C  
ATOM   2648  CG  GLN B  24     189.075 142.360 167.359  1.00140.76           C  
ATOM   2649  CD  GLN B  24     189.671 141.813 168.627  1.00154.73           C  
ATOM   2650  NE2 GLN B  24     190.510 140.800 168.477  1.00183.75           N  
ATOM   2651  OE1 GLN B  24     189.380 142.299 169.721  1.00147.54           O  
ATOM   2652  N   GLN B  25     189.965 144.723 164.413  1.00123.87           N  
ATOM   2653  CA  GLN B  25     190.417 144.344 163.083  1.00150.03           C  
ATOM   2654  C   GLN B  25     191.905 144.649 162.939  1.00138.78           C  
ATOM   2655  O   GLN B  25     192.624 143.893 162.289  1.00141.51           O  
ATOM   2656  CB  GLN B  25     189.563 144.986 161.985  1.00167.97           C  
ATOM   2657  CG  GLN B  25     188.154 144.411 161.898  1.00159.00           C  
ATOM   2658  CD  GLN B  25     187.406 144.875 160.674  1.00148.31           C  
ATOM   2659  NE2 GLN B  25     187.271 143.995 159.692  1.00142.46           N  
ATOM   2660  OE1 GLN B  25     186.936 146.005 160.612  1.00183.12           O  
ATOM   2661  N   ILE B  26     192.355 145.722 163.605  1.00121.17           N  
ATOM   2662  CA  ILE B  26     193.734 146.184 163.540  1.00110.73           C  
ATOM   2663  C   ILE B  26     194.602 145.309 164.439  1.00105.26           C  
ATOM   2664  O   ILE B  26     195.709 144.937 164.063  1.00 94.45           O  
ATOM   2665  CB  ILE B  26     193.838 147.679 163.899  1.00107.80           C  
ATOM   2666  CG1 ILE B  26     193.212 148.543 162.805  1.00111.37           C  
ATOM   2667  CG2 ILE B  26     195.278 148.086 164.155  1.00103.63           C  
ATOM   2668  CD1 ILE B  26     193.073 149.988 163.180  1.00131.18           C  
ATOM   2669  N   ALA B  27     194.074 144.952 165.611  1.00100.90           N  
ATOM   2670  CA  ALA B  27     194.801 144.129 166.562  1.00 97.71           C  
ATOM   2671  C   ALA B  27     195.069 142.735 165.994  1.00107.42           C  
ATOM   2672  O   ALA B  27     195.966 142.044 166.461  1.00140.45           O  
ATOM   2673  CB  ALA B  27     194.045 144.060 167.861  1.00 72.30           C  
ATOM   2674  N   GLU B  28     194.312 142.340 164.963  1.00134.05           N  
ATOM   2675  CA  GLU B  28     194.418 141.010 164.383  1.00139.48           C  
ATOM   2676  C   GLU B  28     195.675 140.922 163.526  1.00135.03           C  
ATOM   2677  O   GLU B  28     196.493 140.037 163.742  1.00179.04           O  
ATOM   2678  CB  GLU B  28     193.163 140.645 163.585  1.00170.21           C  
ATOM   2679  CG  GLU B  28     191.944 140.409 164.458  1.00213.65           C  
ATOM   2680  CD  GLU B  28     192.154 139.449 165.619  1.00241.06           C  
ATOM   2681  OE1 GLU B  28     192.870 138.428 165.433  1.00226.02           O  
ATOM   2682  OE2 GLU B  28     191.606 139.723 166.709  1.00294.60           O1-
ATOM   2683  N   GLN B  29     195.825 141.871 162.591  1.00123.06           N  
ATOM   2684  CA  GLN B  29     196.923 141.898 161.633  1.00139.57           C  
ATOM   2685  C   GLN B  29     198.234 142.254 162.329  1.00159.84           C  
ATOM   2686  O   GLN B  29     199.302 141.793 161.917  1.00210.31           O  
ATOM   2687  CB  GLN B  29     196.648 142.920 160.529  1.00132.27           C  
ATOM   2688  CG  GLN B  29     195.716 142.417 159.436  1.00164.22           C  
ATOM   2689  CD  GLN B  29     195.546 143.398 158.299  1.00176.80           C  
ATOM   2690  NE2 GLN B  29     195.114 142.896 157.155  1.00190.94           N  
ATOM   2691  OE1 GLN B  29     195.789 144.596 158.431  1.00169.05           O  
ATOM   2692  N   LEU B  30     198.149 143.125 163.343  1.00137.47           N  
ATOM   2693  CA  LEU B  30     199.327 143.604 164.050  1.00131.23           C  
ATOM   2694  C   LEU B  30     199.699 142.636 165.168  1.00125.18           C  
ATOM   2695  O   LEU B  30     200.761 142.766 165.770  1.00118.39           O  
ATOM   2696  CB  LEU B  30     199.059 145.008 164.599  1.00105.56           C  
ATOM   2697  CG  LEU B  30     199.398 146.149 163.640  1.00108.76           C  
ATOM   2698  CD1 LEU B  30     198.438 146.181 162.467  1.00105.92           C  
ATOM   2699  CD2 LEU B  30     199.400 147.489 164.356  1.00106.96           C  
ATOM   2700  N   ASN B  31     198.797 141.688 165.446  1.00148.36           N  
ATOM   2701  CA  ASN B  31     199.026 140.646 166.434  1.00136.26           C  
ATOM   2702  C   ASN B  31     199.315 141.281 167.792  1.00125.09           C  
ATOM   2703  O   ASN B  31     200.244 140.867 168.480  1.00163.84           O  
ATOM   2704  CB  ASN B  31     200.077 139.634 165.960  1.00122.52           C  
ATOM   2705  CG  ASN B  31     199.460 138.412 165.311  1.00127.81           C  
ATOM   2706  ND2 ASN B  31     200.009 137.979 164.181  1.00123.75           N  
ATOM   2707  OD1 ASN B  31     198.469 137.879 165.809  1.00155.06           O  
ATOM   2708  N   ILE B  32     198.498 142.276 168.171  1.00100.47           N  
ATOM   2709  CA  ILE B  32     198.657 143.021 169.412  1.00 99.53           C  
ATOM   2710  C   ILE B  32     197.319 143.111 170.139  1.00139.40           C  
ATOM   2711  O   ILE B  32     196.299 142.630 169.647  1.00155.56           O  
ATOM   2712  CB  ILE B  32     199.224 144.424 169.142  1.00 77.32           C  
ATOM   2713  CG1 ILE B  32     198.276 145.268 168.293  1.00 77.92           C  
ATOM   2714  CG2 ILE B  32     200.584 144.315 168.492  1.00 87.95           C  
ATOM   2715  CD1 ILE B  32     198.734 146.689 168.092  1.00 67.68           C  
ATOM   2716  N   SER B  33     197.335 143.771 171.305  1.00171.45           N  
ATOM   2717  CA  SER B  33     196.142 143.911 172.125  1.00165.37           C  
ATOM   2718  C   SER B  33     195.276 145.033 171.580  1.00131.06           C  
ATOM   2719  O   SER B  33     195.775 145.968 170.966  1.00 92.72           O  
ATOM   2720  CB  SER B  33     196.477 144.161 173.566  1.00198.25           C  
ATOM   2721  OG  SER B  33     197.169 145.391 173.716  1.00174.96           O  
ATOM   2722  N   ARG B  34     193.974 144.932 171.842  1.00136.93           N  
ATOM   2723  CA  ARG B  34     193.029 145.896 171.316  1.00155.59           C  
ATOM   2724  C   ARG B  34     193.242 147.240 172.009  1.00119.52           C  
ATOM   2725  O   ARG B  34     193.174 148.283 171.377  1.00 94.78           O  
ATOM   2726  CB  ARG B  34     191.602 145.346 171.412  1.00181.64           C  
ATOM   2727  CG  ARG B  34     190.559 146.176 170.676  1.00166.50           C  
ATOM   2728  CD  ARG B  34     189.913 147.238 171.533  1.00196.20           C  
ATOM   2729  NE  ARG B  34     189.009 146.549 172.445  1.00210.40           N  
ATOM   2730  CZ  ARG B  34     188.980 146.729 173.762  1.00255.05           C  
ATOM   2731  NH1 ARG B  34     188.148 146.014 174.503  1.00303.78           N1+
ATOM   2732  NH2 ARG B  34     189.809 147.585 174.336  1.00265.69           N  
ATOM   2733  N   PRO B  35     193.470 147.276 173.337  1.00115.37           N  
ATOM   2734  CA  PRO B  35     193.669 148.547 174.027  1.00118.26           C  
ATOM   2735  C   PRO B  35     194.891 149.293 173.499  1.00111.16           C  
ATOM   2736  O   PRO B  35     194.888 150.511 173.414  1.00 97.13           O  
ATOM   2737  CB  PRO B  35     193.847 148.141 175.498  1.00129.56           C  
ATOM   2738  CG  PRO B  35     193.176 146.785 175.594  1.00127.94           C  
ATOM   2739  CD  PRO B  35     193.445 146.126 174.254  1.00127.50           C  
ATOM   2740  N   THR B  36     195.938 148.550 173.142  1.00126.16           N  
ATOM   2741  CA  THR B  36     197.150 149.132 172.590  1.00137.11           C  
ATOM   2742  C   THR B  36     196.822 149.888 171.307  1.00121.55           C  
ATOM   2743  O   THR B  36     197.286 151.007 171.087  1.00111.96           O  
ATOM   2744  CB  THR B  36     198.168 148.031 172.279  1.00123.81           C  
ATOM   2745  CG2 THR B  36     199.342 148.544 171.479  1.00117.89           C  
ATOM   2746  OG1 THR B  36     198.629 147.549 173.540  1.00164.85           O  
ATOM   2747  N   VAL B  37     196.010 149.249 170.464  1.00113.36           N  
ATOM   2748  CA  VAL B  37     195.647 149.836 169.189  1.00117.78           C  
ATOM   2749  C   VAL B  37     194.967 151.171 169.455  1.00101.42           C  
ATOM   2750  O   VAL B  37     195.238 152.140 168.760  1.00100.20           O  
ATOM   2751  CB  VAL B  37     194.762 148.901 168.344  1.00127.77           C  
ATOM   2752  CG1 VAL B  37     194.481 149.486 166.966  1.00105.49           C  
ATOM   2753  CG2 VAL B  37     195.368 147.507 168.240  1.00136.61           C  
ATOM   2754  N   SER B  38     194.089 151.208 170.463  1.00112.43           N  
ATOM   2755  CA  SER B  38     193.350 152.417 170.799  1.00140.68           C  
ATOM   2756  C   SER B  38     194.322 153.522 171.215  1.00121.08           C  
ATOM   2757  O   SER B  38     194.161 154.673 170.823  1.00115.94           O  
ATOM   2758  CB  SER B  38     192.314 152.155 171.863  1.00158.75           C  
ATOM   2759  OG  SER B  38     191.318 151.265 171.384  1.00248.96           O  
ATOM   2760  N   ARG B  39     195.348 153.144 171.979  1.00110.55           N  
ATOM   2761  CA  ARG B  39     196.347 154.085 172.450  1.00121.41           C  
ATOM   2762  C   ARG B  39     197.143 154.652 171.279  1.00101.28           C  
ATOM   2763  O   ARG B  39     197.440 155.846 171.267  1.00104.66           O  
ATOM   2764  CB  ARG B  39     197.267 153.418 173.476  1.00149.77           C  
ATOM   2765  CG  ARG B  39     196.920 153.748 174.921  1.00188.13           C  
ATOM   2766  CD  ARG B  39     197.854 153.116 175.936  1.00172.08           C  
ATOM   2767  NE  ARG B  39     197.074 152.419 176.946  1.00172.03           N  
ATOM   2768  CZ  ARG B  39     196.947 151.103 177.013  1.00157.17           C  
ATOM   2769  NH1 ARG B  39     197.597 150.336 176.156  1.00125.19           N1+
ATOM   2770  NH2 ARG B  39     196.199 150.556 177.953  1.00157.19           N  
ATOM   2771  N   LEU B  40     197.507 153.782 170.323  1.00 90.67           N  
ATOM   2772  CA  LEU B  40     198.227 154.188 169.123  1.00101.97           C  
ATOM   2773  C   LEU B  40     197.451 155.282 168.409  1.00123.18           C  
ATOM   2774  O   LEU B  40     198.029 156.244 167.914  1.00114.23           O  
ATOM   2775  CB  LEU B  40     198.320 153.001 168.163  1.00 93.46           C  
ATOM   2776  CG  LEU B  40     199.404 152.002 168.500  1.00 89.43           C  
ATOM   2777  CD1 LEU B  40     199.240 150.749 167.660  1.00 92.11           C  
ATOM   2778  CD2 LEU B  40     200.712 152.683 168.157  1.00 94.43           C  
ATOM   2779  N   LEU B  41     196.152 155.029 168.235  1.00133.05           N  
ATOM   2780  CA  LEU B  41     195.315 155.903 167.439  1.00101.18           C  
ATOM   2781  C   LEU B  41     195.247 157.259 168.126  1.00105.47           C  
ATOM   2782  O   LEU B  41     195.313 158.279 167.450  1.00105.30           O  
ATOM   2783  CB  LEU B  41     193.938 155.255 167.275  1.00 94.04           C  
ATOM   2784  CG  LEU B  41     193.951 153.898 166.563  1.00 88.64           C  
ATOM   2785  CD1 LEU B  41     192.554 153.267 166.503  1.00119.39           C  
ATOM   2786  CD2 LEU B  41     194.554 154.031 165.175  1.00 73.93           C  
ATOM   2787  N   GLN B  42     195.175 157.249 169.467  1.00122.38           N  
ATOM   2788  CA  GLN B  42     195.119 158.464 170.266  1.00146.64           C  
ATOM   2789  C   GLN B  42     196.402 159.261 170.050  1.00137.31           C  
ATOM   2790  O   GLN B  42     196.377 160.481 169.912  1.00122.04           O  
ATOM   2791  CB  GLN B  42     194.903 158.127 171.744  1.00134.43           C  
ATOM   2792  CG  GLN B  42     194.839 159.346 172.646  1.00163.34           C  
ATOM   2793  CD  GLN B  42     193.794 160.369 172.257  1.00215.94           C  
ATOM   2794  NE2 GLN B  42     193.309 161.100 173.246  1.00242.21           N  
ATOM   2795  OE1 GLN B  42     193.405 160.501 171.097  1.00260.40           O  
ATOM   2796  N   TYR B  43     197.516 158.535 170.008  1.00142.03           N  
ATOM   2797  CA  TYR B  43     198.827 159.129 169.824  1.00158.51           C  
ATOM   2798  C   TYR B  43     198.922 159.786 168.450  1.00133.50           C  
ATOM   2799  O   TYR B  43     199.468 160.869 168.318  1.00134.79           O  
ATOM   2800  CB  TYR B  43     199.918 158.085 170.056  1.00174.53           C  
ATOM   2801  CG  TYR B  43     201.314 158.555 169.745  1.00178.96           C  
ATOM   2802  CD1 TYR B  43     201.970 159.434 170.588  1.00206.85           C  
ATOM   2803  CD2 TYR B  43     201.991 158.098 168.628  1.00152.03           C  
ATOM   2804  CE1 TYR B  43     203.264 159.849 170.319  1.00203.91           C  
ATOM   2805  CE2 TYR B  43     203.288 158.490 168.349  1.00134.15           C  
ATOM   2806  CZ  TYR B  43     203.918 159.388 169.190  1.00154.24           C  
ATOM   2807  OH  TYR B  43     205.184 159.805 168.916  1.00146.07           O  
ATOM   2808  N   ALA B  44     198.375 159.134 167.427  1.00106.54           N  
ATOM   2809  CA  ALA B  44     198.456 159.675 166.083  1.00112.03           C  
ATOM   2810  C   ALA B  44     197.685 160.985 166.002  1.00102.02           C  
ATOM   2811  O   ALA B  44     198.130 161.940 165.375  1.00 85.35           O  
ATOM   2812  CB  ALA B  44     197.940 158.664 165.094  1.00116.91           C  
ATOM   2813  N   LYS B  45     196.527 161.026 166.660  1.00119.53           N  
ATOM   2814  CA  LYS B  45     195.701 162.222 166.670  1.00158.60           C  
ATOM   2815  C   LYS B  45     196.448 163.321 167.419  1.00163.54           C  
ATOM   2816  O   LYS B  45     196.400 164.482 167.020  1.00199.08           O  
ATOM   2817  CB  LYS B  45     194.326 161.934 167.290  1.00195.48           C  
ATOM   2818  CG  LYS B  45     193.166 162.775 166.760  1.00180.80           C  
ATOM   2819  CD  LYS B  45     191.877 162.650 167.563  1.00152.40           C  
ATOM   2820  CE  LYS B  45     190.948 163.835 167.371  1.00154.08           C  
ATOM   2821  NZ  LYS B  45     189.586 163.564 167.886  1.00137.67           N1+
ATOM   2822  N   GLU B  46     197.175 162.927 168.474  1.00130.38           N  
ATOM   2823  CA  GLU B  46     197.839 163.849 169.379  1.00143.85           C  
ATOM   2824  C   GLU B  46     198.973 164.589 168.667  1.00159.06           C  
ATOM   2825  O   GLU B  46     199.190 165.771 168.924  1.00188.38           O  
ATOM   2826  CB  GLU B  46     198.333 163.109 170.624  1.00116.34           C  
ATOM   2827  CG  GLU B  46     198.103 163.870 171.913  1.00145.50           C  
ATOM   2828  CD  GLU B  46     198.262 163.064 173.192  1.00155.77           C  
ATOM   2829  OE1 GLU B  46     197.385 162.229 173.480  1.00129.09           O  
ATOM   2830  OE2 GLU B  46     199.246 163.302 173.922  1.00197.49           O1-
ATOM   2831  N   LYS B  47     199.710 163.878 167.800  1.00140.59           N  
ATOM   2832  CA  LYS B  47     200.834 164.461 167.085  1.00155.92           C  
ATOM   2833  C   LYS B  47     200.378 165.002 165.736  1.00135.60           C  
ATOM   2834  O   LYS B  47     201.121 165.723 165.076  1.00155.38           O  
ATOM   2835  CB  LYS B  47     201.929 163.421 166.835  1.00174.65           C  
ATOM   2836  CG  LYS B  47     202.656 162.913 168.069  1.00193.76           C  
ATOM   2837  CD  LYS B  47     203.462 163.973 168.790  1.00213.93           C  
ATOM   2838  CE  LYS B  47     204.210 163.434 169.992  1.00200.53           C  
ATOM   2839  NZ  LYS B  47     205.197 162.403 169.597  1.00215.11           N1+
ATOM   2840  N   GLY B  48     199.181 164.598 165.310  1.00117.83           N  
ATOM   2841  CA  GLY B  48     198.593 165.139 164.098  1.00140.86           C  
ATOM   2842  C   GLY B  48     199.046 164.361 162.869  1.00150.22           C  
ATOM   2843  O   GLY B  48     199.403 164.947 161.846  1.00155.37           O  
ATOM   2844  N   TYR B  49     199.010 163.029 162.987  1.00149.40           N  
ATOM   2845  CA  TYR B  49     199.159 162.161 161.832  1.00164.78           C  
ATOM   2846  C   TYR B  49     197.823 162.097 161.094  1.00162.05           C  
ATOM   2847  O   TYR B  49     197.775 161.938 159.870  1.00131.20           O  
ATOM   2848  CB  TYR B  49     199.705 160.796 162.267  1.00180.54           C  
ATOM   2849  CG  TYR B  49     201.022 160.840 163.006  1.00178.97           C  
ATOM   2850  CD1 TYR B  49     201.933 161.861 162.790  1.00172.51           C  
ATOM   2851  CD2 TYR B  49     201.371 159.843 163.903  1.00186.42           C  
ATOM   2852  CE1 TYR B  49     203.150 161.900 163.451  1.00173.98           C  
ATOM   2853  CE2 TYR B  49     202.577 159.874 164.581  1.00227.04           C  
ATOM   2854  CZ  TYR B  49     203.481 160.896 164.342  1.00215.66           C  
ATOM   2855  OH  TYR B  49     204.681 160.927 164.989  1.00262.83           O  
ATOM   2856  N   VAL B  50     196.751 162.322 161.867  1.00162.54           N  
ATOM   2857  CA  VAL B  50     195.371 162.264 161.416  1.00141.35           C  
ATOM   2858  C   VAL B  50     194.695 163.596 161.736  1.00140.23           C  
ATOM   2859  O   VAL B  50     194.570 163.984 162.901  1.00129.54           O  
ATOM   2860  CB  VAL B  50     194.649 161.069 162.064  1.00131.85           C  
ATOM   2861  CG1 VAL B  50     193.139 161.088 161.851  1.00104.41           C  
ATOM   2862  CG2 VAL B  50     195.256 159.756 161.583  1.00136.19           C  
ATOM   2863  N   GLN B  51     194.335 164.317 160.672  1.00135.12           N  
ATOM   2864  CA  GLN B  51     193.851 165.671 160.822  1.00141.88           C  
ATOM   2865  C   GLN B  51     192.455 165.790 160.232  1.00144.29           C  
ATOM   2866  O   GLN B  51     192.216 165.356 159.107  1.00117.33           O  
ATOM   2867  CB  GLN B  51     194.831 166.633 160.170  1.00147.74           C  
ATOM   2868  CG  GLN B  51     195.911 167.089 161.129  1.00184.31           C  
ATOM   2869  CD  GLN B  51     196.593 168.311 160.577  1.00225.87           C  
ATOM   2870  NE2 GLN B  51     197.376 168.968 161.418  1.00264.50           N  
ATOM   2871  OE1 GLN B  51     196.413 168.662 159.412  1.00243.11           O  
ATOM   2872  N   ILE B  52     191.580 166.439 161.007  1.00164.85           N  
ATOM   2873  CA  ILE B  52     190.143 166.422 160.803  1.00156.39           C  
ATOM   2874  C   ILE B  52     189.661 167.854 160.589  1.00167.17           C  
ATOM   2875  O   ILE B  52     190.059 168.775 161.302  1.00153.31           O  
ATOM   2876  CB  ILE B  52     189.433 165.745 161.993  1.00136.98           C  
ATOM   2877  CG1 ILE B  52     189.791 166.423 163.321  1.00138.16           C  
ATOM   2878  CG2 ILE B  52     189.749 164.260 161.999  1.00115.15           C  
ATOM   2879  CD1 ILE B  52     189.015 165.928 164.518  1.00132.61           C  
ATOM   2880  N   ARG B  53     188.817 168.018 159.569  1.00183.79           N  
ATOM   2881  CA  ARG B  53     188.459 169.320 159.034  1.00186.72           C  
ATOM   2882  C   ARG B  53     186.944 169.352 158.846  1.00171.74           C  
ATOM   2883  O   ARG B  53     186.373 168.412 158.299  1.00196.27           O  
ATOM   2884  CB  ARG B  53     189.177 169.541 157.696  1.00205.97           C  
ATOM   2885  CG  ARG B  53     190.701 169.604 157.764  1.00231.04           C  
ATOM   2886  CD  ARG B  53     191.401 169.104 156.508  1.00261.25           C  
ATOM   2887  NE  ARG B  53     192.549 169.915 156.105  1.00281.86           N  
ATOM   2888  CZ  ARG B  53     193.819 169.524 156.163  1.00255.55           C  
ATOM   2889  NH1 ARG B  53     194.124 168.314 156.600  1.00193.48           N1+
ATOM   2890  NH2 ARG B  53     194.781 170.340 155.770  1.00249.34           N  
ATOM   2891  N   VAL B  54     186.295 170.399 159.371  1.00137.03           N  
ATOM   2892  CA  VAL B  54     184.843 170.459 159.410  1.00116.13           C  
ATOM   2893  C   VAL B  54     184.376 171.481 158.378  1.00130.32           C  
ATOM   2894  O   VAL B  54     183.771 172.495 158.718  1.00161.63           O  
ATOM   2895  CB  VAL B  54     184.311 170.763 160.824  1.00105.94           C  
ATOM   2896  CG1 VAL B  54     182.903 170.229 161.007  1.00101.63           C  
ATOM   2897  CG2 VAL B  54     185.211 170.192 161.908  1.00113.40           C  
ATOM   2898  N   MET B  55     184.695 171.193 157.113  1.00133.90           N  
ATOM   2899  CA  MET B  55     184.317 172.013 155.977  1.00161.56           C  
ATOM   2900  C   MET B  55     182.789 172.107 155.910  1.00207.57           C  
ATOM   2901  O   MET B  55     182.096 171.106 156.065  1.00226.28           O  
ATOM   2902  CB  MET B  55     184.891 171.397 154.694  1.00165.78           C  
ATOM   2903  CG  MET B  55     186.418 171.216 154.733  1.00178.63           C  
ATOM   2904  SD  MET B  55     187.047 169.611 154.107  1.00221.20           S  
ATOM   2905  CE  MET B  55     188.728 170.015 153.632  1.00152.88           C  
ATOM   2906  N   ASP B  56     187.413 175.685 155.640  1.00223.46           N  
ATOM   2907  CA  ASP B  56     186.124 176.313 155.894  1.00182.76           C  
ATOM   2908  C   ASP B  56     186.062 177.595 155.068  1.00179.94           C  
ATOM   2909  O   ASP B  56     186.856 178.505 155.288  1.00162.91           O  
ATOM   2910  CB  ASP B  56     185.914 176.577 157.390  1.00123.89           C  
ATOM   2911  N   PRO B  57     185.222 177.657 154.008  1.00192.12           N  
ATOM   2912  CA  PRO B  57     185.285 178.755 153.044  1.00173.44           C  
ATOM   2913  C   PRO B  57     184.606 179.971 153.659  1.00179.88           C  
ATOM   2914  O   PRO B  57     184.840 181.103 153.230  1.00180.04           O  
ATOM   2915  CB  PRO B  57     184.490 178.219 151.843  1.00167.00           C  
ATOM   2916  CG  PRO B  57     183.491 177.247 152.451  1.00172.48           C  
ATOM   2917  CD  PRO B  57     184.141 176.704 153.709  1.00195.73           C  
ATOM   2918  N   PHE B  58     183.829 179.697 154.718  1.00181.49           N  
ATOM   2919  CA  PHE B  58     183.084 180.682 155.481  1.00226.90           C  
ATOM   2920  C   PHE B  58     183.966 181.900 155.762  1.00264.47           C  
ATOM   2921  O   PHE B  58     183.637 183.022 155.378  1.00345.49           O  
ATOM   2922  CB  PHE B  58     182.511 180.033 156.746  1.00210.94           C  
ATOM   2923  CG  PHE B  58     181.782 180.974 157.677  1.00257.78           C  
ATOM   2924  CD2 PHE B  58     182.445 181.575 158.736  1.00293.26           C  
ATOM   2925  CD1 PHE B  58     180.438 181.277 157.498  1.00254.86           C  
ATOM   2926  CE2 PHE B  58     181.784 182.444 159.593  1.00278.58           C  
ATOM   2927  CE1 PHE B  58     179.777 182.153 158.351  1.00212.70           C  
ATOM   2928  CZ  PHE B  58     180.456 182.744 159.393  1.00216.42           C  
ATOM   2929  N   GLU B  59     185.086 181.653 156.446  1.00258.64           N  
ATOM   2930  CA  GLU B  59     186.049 182.673 156.828  1.00245.22           C  
ATOM   2931  C   GLU B  59     186.472 183.501 155.612  1.00230.44           C  
ATOM   2932  O   GLU B  59     186.388 184.732 155.647  1.00225.94           O  
ATOM   2933  CB  GLU B  59     187.201 182.002 157.579  1.00254.78           C  
ATOM   2934  CG  GLU B  59     186.711 181.015 158.639  1.00248.72           C  
ATOM   2935  CD  GLU B  59     187.646 179.899 159.085  1.00264.79           C  
ATOM   2936  OE1 GLU B  59     188.653 179.657 158.393  1.00319.85           O  
ATOM   2937  OE2 GLU B  59     187.352 179.271 160.122  1.00257.63           O1-
ATOM   2938  N   ASP B  60     186.869 182.810 154.528  1.00220.27           N  
ATOM   2939  CA  ASP B  60     187.259 183.429 153.268  1.00215.22           C  
ATOM   2940  C   ASP B  60     186.204 184.460 152.875  1.00203.19           C  
ATOM   2941  O   ASP B  60     186.518 185.618 152.597  1.00167.08           O  
ATOM   2942  CB  ASP B  60     187.465 182.380 152.158  1.00219.25           C  
ATOM   2943  CG  ASP B  60     187.637 182.906 150.729  1.00222.26           C  
ATOM   2944  OD1 ASP B  60     188.090 184.069 150.568  1.00188.52           O  
ATOM   2945  OD2 ASP B  60     187.277 182.157 149.774  1.00227.26           O1-
ATOM   2946  N   LEU B  61     184.946 184.006 152.849  1.00223.11           N  
ATOM   2947  CA  LEU B  61     183.890 184.786 152.237  1.00226.52           C  
ATOM   2948  C   LEU B  61     183.591 186.013 153.100  1.00225.18           C  
ATOM   2949  O   LEU B  61     183.392 187.104 152.564  1.00206.33           O  
ATOM   2950  CB  LEU B  61     182.671 183.883 152.004  1.00212.10           C  
ATOM   2951  CG  LEU B  61     182.886 182.721 151.025  1.00186.48           C  
ATOM   2952  CD1 LEU B  61     181.658 181.835 150.955  1.00170.90           C  
ATOM   2953  CD2 LEU B  61     183.242 183.214 149.632  1.00184.90           C  
ATOM   2954  N   ASP B  62     183.674 185.846 154.432  1.00219.71           N  
ATOM   2955  CA  ASP B  62     183.477 186.925 155.391  1.00219.93           C  
ATOM   2956  C   ASP B  62     184.398 188.090 155.040  1.00208.92           C  
ATOM   2957  O   ASP B  62     183.959 189.228 154.868  1.00233.22           O  
ATOM   2958  CB  ASP B  62     183.810 186.471 156.818  1.00220.68           C  
ATOM   2959  CG  ASP B  62     182.719 185.667 157.512  1.00232.36           C  
ATOM   2960  OD1 ASP B  62     181.815 185.162 156.812  1.00251.81           O  
ATOM   2961  OD2 ASP B  62     182.786 185.547 158.755  1.00229.03           O1-
ATOM   2962  N   ALA B  63     185.696 187.782 154.985  1.00187.67           N  
ATOM   2963  CA  ALA B  63     186.727 188.783 154.801  1.00178.81           C  
ATOM   2964  C   ALA B  63     186.569 189.471 153.447  1.00165.95           C  
ATOM   2965  O   ALA B  63     186.744 190.682 153.359  1.00169.11           O  
ATOM   2966  CB  ALA B  63     188.084 188.145 154.953  1.00227.61           C  
ATOM   2967  N   LEU B  64     186.253 188.690 152.401  1.00154.51           N  
ATOM   2968  CA  LEU B  64     186.178 189.195 151.035  1.00153.24           C  
ATOM   2969  C   LEU B  64     185.108 190.277 150.975  1.00138.99           C  
ATOM   2970  O   LEU B  64     185.311 191.355 150.404  1.00113.96           O  
ATOM   2971  CB  LEU B  64     185.845 188.036 150.083  1.00168.67           C  
ATOM   2972  CG  LEU B  64     185.614 188.393 148.609  1.00173.42           C  
ATOM   2973  CD1 LEU B  64     186.868 188.957 147.963  1.00187.35           C  
ATOM   2974  CD2 LEU B  64     185.125 187.186 147.818  1.00140.53           C  
ATOM   2975  N   GLY B  65     183.966 189.948 151.583  1.00135.00           N  
ATOM   2976  CA  GLY B  65     182.870 190.880 151.737  1.00146.00           C  
ATOM   2977  C   GLY B  65     183.346 192.193 152.351  1.00147.70           C  
ATOM   2978  O   GLY B  65     182.943 193.255 151.893  1.00163.36           O  
ATOM   2979  N   SER B  66     184.192 192.097 153.388  1.00140.75           N  
ATOM   2980  CA  SER B  66     184.619 193.253 154.162  1.00147.91           C  
ATOM   2981  C   SER B  66     185.356 194.245 153.267  1.00149.71           C  
ATOM   2982  O   SER B  66     185.314 195.456 153.503  1.00184.75           O  
ATOM   2983  CB  SER B  66     185.453 192.851 155.353  1.00145.61           C  
ATOM   2984  OG  SER B  66     184.743 191.948 156.187  1.00140.24           O  
ATOM   2985  N   ILE B  67     186.001 193.713 152.222  1.00138.30           N  
ATOM   2986  CA  ILE B  67     186.787 194.522 151.304  1.00161.31           C  
ATOM   2987  C   ILE B  67     185.839 195.317 150.412  1.00168.86           C  
ATOM   2988  O   ILE B  67     185.974 196.537 150.275  1.00194.69           O  
ATOM   2989  CB  ILE B  67     187.773 193.644 150.506  1.00151.65           C  
ATOM   2990  CG1 ILE B  67     188.760 192.938 151.441  1.00166.14           C  
ATOM   2991  CG2 ILE B  67     188.494 194.454 149.439  1.00145.84           C  
ATOM   2992  CD1 ILE B  67     189.637 193.870 152.267  1.00132.51           C  
ATOM   2993  N   LEU B  68     184.837 194.616 149.870  1.00158.13           N  
ATOM   2994  CA  LEU B  68     183.872 195.243 148.985  1.00156.99           C  
ATOM   2995  C   LEU B  68     183.109 196.320 149.755  1.00165.79           C  
ATOM   2996  O   LEU B  68     182.785 197.359 149.183  1.00168.59           O  
ATOM   2997  CB  LEU B  68     182.935 194.172 148.418  1.00170.46           C  
ATOM   2998  CG  LEU B  68     183.532 193.262 147.344  1.00173.32           C  
ATOM   2999  CD1 LEU B  68     182.668 192.031 147.113  1.00156.21           C  
ATOM   3000  CD2 LEU B  68     183.748 194.021 146.042  1.00162.52           C  
ATOM   3001  N   GLU B  69     182.863 196.072 151.054  1.00169.03           N  
ATOM   3002  CA  GLU B  69     182.163 196.989 151.947  1.00161.56           C  
ATOM   3003  C   GLU B  69     182.950 198.292 152.044  1.00164.42           C  
ATOM   3004  O   GLU B  69     182.372 199.380 152.047  1.00241.06           O  
ATOM   3005  CB  GLU B  69     181.995 196.403 153.356  1.00143.62           C  
ATOM   3006  CG  GLU B  69     180.784 195.489 153.522  1.00151.20           C  
ATOM   3007  CD  GLU B  69     180.659 194.729 154.839  1.00162.90           C  
ATOM   3008  OE1 GLU B  69     181.294 195.150 155.840  1.00179.32           O  
ATOM   3009  OE2 GLU B  69     179.898 193.728 154.876  1.00136.14           O1-
ATOM   3010  N   GLU B  70     184.272 198.159 152.136  1.00132.29           N  
ATOM   3011  CA  GLU B  70     185.111 199.330 152.286  1.00134.05           C  
ATOM   3012  C   GLU B  70     185.395 199.963 150.925  1.00126.96           C  
ATOM   3013  O   GLU B  70     185.461 201.185 150.823  1.00118.47           O  
ATOM   3014  CB  GLU B  70     186.387 199.006 153.059  1.00175.22           C  
ATOM   3015  CG  GLU B  70     187.151 200.272 153.413  1.00196.74           C  
ATOM   3016  CD  GLU B  70     188.193 200.160 154.515  1.00228.11           C  
ATOM   3017  OE1 GLU B  70     187.996 199.332 155.434  1.00274.57           O  
ATOM   3018  OE2 GLU B  70     189.180 200.928 154.465  1.00244.21           O1-
ATOM   3019  N   LYS B  71     185.513 199.127 149.884  1.00130.31           N  
ATOM   3020  CA  LYS B  71     185.973 199.548 148.566  1.00155.49           C  
ATOM   3021  C   LYS B  71     184.952 200.472 147.904  1.00187.36           C  
ATOM   3022  O   LYS B  71     185.333 201.457 147.273  1.00200.31           O  
ATOM   3023  CB  LYS B  71     186.249 198.331 147.677  1.00160.83           C  
ATOM   3024  CG  LYS B  71     186.774 198.628 146.279  1.00172.22           C  
ATOM   3025  CD  LYS B  71     187.076 197.369 145.485  1.00174.64           C  
ATOM   3026  CE  LYS B  71     187.370 197.629 144.022  1.00173.65           C  
ATOM   3027  NZ  LYS B  71     188.580 198.469 143.838  1.00177.69           N1+
ATOM   3028  N   TYR B  72     183.663 200.116 148.029  1.00207.20           N  
ATOM   3029  CA  TYR B  72     182.576 200.822 147.365  1.00187.70           C  
ATOM   3030  C   TYR B  72     181.666 201.512 148.379  1.00184.66           C  
ATOM   3031  O   TYR B  72     180.664 202.112 147.998  1.00168.49           O  
ATOM   3032  CB  TYR B  72     181.760 199.863 146.497  1.00163.48           C  
ATOM   3033  CG  TYR B  72     182.507 199.320 145.309  1.00189.79           C  
ATOM   3034  CD1 TYR B  72     182.731 200.107 144.189  1.00200.99           C  
ATOM   3035  CD2 TYR B  72     182.998 198.024 145.306  1.00174.15           C  
ATOM   3036  CE1 TYR B  72     183.416 199.616 143.090  1.00183.36           C  
ATOM   3037  CE2 TYR B  72     183.686 197.518 144.215  1.00169.67           C  
ATOM   3038  CZ  TYR B  72     183.891 198.318 143.105  1.00175.72           C  
ATOM   3039  OH  TYR B  72     184.558 197.832 142.020  1.00196.48           O  
ATOM   3040  N   GLY B  73     182.004 201.377 149.670  1.00202.78           N  
ATOM   3041  CA  GLY B  73     181.416 202.191 150.721  1.00171.59           C  
ATOM   3042  C   GLY B  73     179.969 201.803 151.015  1.00153.32           C  
ATOM   3043  O   GLY B  73     179.117 202.671 151.184  1.00184.41           O  
ATOM   3044  N   LEU B  74     179.715 200.490 151.075  1.00129.80           N  
ATOM   3045  CA  LEU B  74     178.372 199.934 151.151  1.00124.74           C  
ATOM   3046  C   LEU B  74     177.972 199.758 152.621  1.00109.32           C  
ATOM   3047  O   LEU B  74     178.816 199.843 153.510  1.00112.10           O  
ATOM   3048  CB  LEU B  74     178.357 198.601 150.386  1.00130.99           C  
ATOM   3049  CG  LEU B  74     178.833 198.623 148.924  1.00123.17           C  
ATOM   3050  CD1 LEU B  74     178.825 197.225 148.320  1.00106.74           C  
ATOM   3051  CD2 LEU B  74     177.980 199.548 148.066  1.00156.40           C  
ATOM   3052  N   LEU B  75     176.680 199.528 152.892  1.00118.02           N  
ATOM   3053  CA  LEU B  75     176.288 199.136 154.240  1.00142.45           C  
ATOM   3054  C   LEU B  75     176.570 197.653 154.457  1.00139.07           C  
ATOM   3055  O   LEU B  75     177.034 197.269 155.531  1.00133.84           O  
ATOM   3056  CB  LEU B  75     174.811 199.441 154.519  1.00161.73           C  
ATOM   3057  CG  LEU B  75     174.260 198.833 155.814  1.00166.19           C  
ATOM   3058  CD1 LEU B  75     174.689 199.619 157.053  1.00165.97           C  
ATOM   3059  CD2 LEU B  75     172.745 198.722 155.759  1.00171.93           C  
ATOM   3060  N   GLU B  76     176.217 196.832 153.459  1.00142.13           N  
ATOM   3061  CA  GLU B  76     176.365 195.387 153.561  1.00158.35           C  
ATOM   3062  C   GLU B  76     176.884 194.812 152.243  1.00157.79           C  
ATOM   3063  O   GLU B  76     176.453 195.210 151.163  1.00144.24           O  
ATOM   3064  CB  GLU B  76     175.035 194.724 153.919  1.00158.96           C  
ATOM   3065  CG  GLU B  76     174.561 195.006 155.331  1.00167.96           C  
ATOM   3066  CD  GLU B  76     173.235 194.332 155.641  1.00184.74           C  
ATOM   3067  OE1 GLU B  76     172.844 193.430 154.876  1.00195.65           O  
ATOM   3068  OE2 GLU B  76     172.590 194.711 156.639  1.00192.23           O1-
ATOM   3069  N   ALA B  77     177.765 193.814 152.355  1.00179.47           N  
ATOM   3070  CA  ALA B  77     178.183 193.033 151.204  1.00164.81           C  
ATOM   3071  C   ALA B  77     178.129 191.550 151.557  1.00166.29           C  
ATOM   3072  O   ALA B  77     178.827 191.081 152.460  1.00166.91           O  
ATOM   3073  CB  ALA B  77     179.563 193.452 150.771  1.00196.56           C  
ATOM   3074  N   HIS B  78     177.272 190.825 150.838  1.00141.23           N  
ATOM   3075  CA  HIS B  78     177.154 189.395 151.043  1.00157.56           C  
ATOM   3076  C   HIS B  78     177.756 188.654 149.854  1.00163.64           C  
ATOM   3077  O   HIS B  78     177.306 188.805 148.718  1.00171.93           O  
ATOM   3078  CB  HIS B  78     175.704 189.030 151.377  1.00159.53           C  
ATOM   3079  CG  HIS B  78     175.209 189.716 152.606  1.00154.78           C  
ATOM   3080  CD2 HIS B  78     174.737 190.965 152.788  1.00165.41           C  
ATOM   3081  ND1 HIS B  78     175.227 189.118 153.855  1.00161.36           N  
ATOM   3082  CE1 HIS B  78     174.753 189.959 154.750  1.00164.75           C  
ATOM   3083  NE2 HIS B  78     174.442 191.096 154.119  1.00174.78           N  
ATOM   3084  N   VAL B  79     178.834 187.917 150.128  1.00162.98           N  
ATOM   3085  CA  VAL B  79     179.431 187.047 149.131  1.00174.22           C  
ATOM   3086  C   VAL B  79     178.877 185.641 149.339  1.00178.18           C  
ATOM   3087  O   VAL B  79     178.973 185.086 150.433  1.00164.26           O  
ATOM   3088  CB  VAL B  79     180.970 187.091 149.183  1.00193.96           C  
ATOM   3089  CG1 VAL B  79     181.600 186.183 148.138  1.00184.22           C  
ATOM   3090  CG2 VAL B  79     181.483 188.515 149.032  1.00228.13           C  
ATOM   3091  N   VAL B  80     178.227 185.114 148.299  1.00205.61           N  
ATOM   3092  CA  VAL B  80     177.628 183.791 148.368  1.00223.07           C  
ATOM   3093  C   VAL B  80     178.530 182.819 147.615  1.00241.83           C  
ATOM   3094  O   VAL B  80     178.912 183.093 146.481  1.00265.14           O  
ATOM   3095  CB  VAL B  80     176.205 183.785 147.776  1.00219.83           C  
ATOM   3096  CG1 VAL B  80     175.457 182.510 148.132  1.00206.94           C  
ATOM   3097  CG2 VAL B  80     175.408 185.009 148.202  1.00248.71           C  
ATOM   3098  N   PHE B  81     178.839 181.675 148.237  1.00229.30           N  
ATOM   3099  CA  PHE B  81     179.632 180.658 147.565  1.00209.53           C  
ATOM   3100  C   PHE B  81     178.798 179.980 146.484  1.00221.81           C  
ATOM   3101  O   PHE B  81     177.669 179.558 146.734  1.00215.69           O  
ATOM   3102  CB  PHE B  81     180.211 179.639 148.551  1.00187.78           C  
ATOM   3103  CG  PHE B  81     180.895 178.472 147.886  1.00194.47           C  
ATOM   3104  CD1 PHE B  81     182.237 178.534 147.548  1.00170.00           C  
ATOM   3105  CD2 PHE B  81     180.192 177.316 147.573  1.00207.66           C  
ATOM   3106  CE1 PHE B  81     182.856 177.465 146.917  1.00171.29           C  
ATOM   3107  CE2 PHE B  81     180.812 176.247 146.939  1.00187.78           C  
ATOM   3108  CZ  PHE B  81     182.141 176.328 146.600  1.00168.20           C  
ATOM   3109  N   SER B  82     179.371 179.902 145.277  1.00220.53           N  
ATOM   3110  CA  SER B  82     178.802 179.129 144.184  1.00196.01           C  
ATOM   3111  C   SER B  82     179.844 178.136 143.683  1.00180.49           C  
ATOM   3112  O   SER B  82     181.004 178.491 143.476  1.00146.33           O  
ATOM   3113  CB  SER B  82     178.287 180.013 143.066  1.00175.61           C  
ATOM   3114  OG  SER B  82     177.389 179.308 142.214  1.00139.41           O  
ATOM   3115  N   PRO B  83     179.466 176.853 143.495  1.00182.23           N  
ATOM   3116  CA  PRO B  83     180.445 175.811 143.198  1.00174.42           C  
ATOM   3117  C   PRO B  83     180.916 175.976 141.757  1.00158.51           C  
ATOM   3118  O   PRO B  83     181.946 175.432 141.368  1.00212.51           O  
ATOM   3119  CB  PRO B  83     179.618 174.531 143.379  1.00175.38           C  
ATOM   3120  CG  PRO B  83     178.226 174.935 142.948  1.00185.20           C  
ATOM   3121  CD  PRO B  83     178.079 176.362 143.434  1.00195.68           C  
ATOM   3122  N   THR B  84     180.180 176.777 140.981  1.00130.40           N  
ATOM   3123  CA  THR B  84     180.435 176.872 139.555  1.00150.05           C  
ATOM   3124  C   THR B  84     180.541 178.338 139.142  1.00171.20           C  
ATOM   3125  O   THR B  84     179.836 179.181 139.694  1.00219.27           O  
ATOM   3126  CB  THR B  84     179.374 176.096 138.763  1.00169.94           C  
ATOM   3127  CG2 THR B  84     177.980 176.666 138.901  1.00180.52           C  
ATOM   3128  OG1 THR B  84     179.750 176.109 137.385  1.00204.53           O  
ATOM   3129  N   PRO B  85     181.443 178.690 138.194  1.00159.38           N  
ATOM   3130  CA  PRO B  85     181.482 180.037 137.618  1.00179.15           C  
ATOM   3131  C   PRO B  85     180.705 180.242 136.317  1.00203.60           C  
ATOM   3132  O   PRO B  85     180.703 181.344 135.767  1.00227.03           O  
ATOM   3133  CB  PRO B  85     182.978 180.189 137.324  1.00166.92           C  
ATOM   3134  CG  PRO B  85     183.374 178.803 136.864  1.00157.71           C  
ATOM   3135  CD  PRO B  85     182.585 177.871 137.763  1.00145.34           C  
ATOM   3136  N   ASP B  86     180.044 179.190 135.820  1.00211.49           N  
ATOM   3137  CA  ASP B  86     179.118 179.364 134.713  1.00224.47           C  
ATOM   3138  C   ASP B  86     177.886 180.128 135.199  1.00235.60           C  
ATOM   3139  O   ASP B  86     177.514 180.052 136.370  1.00275.92           O  
ATOM   3140  CB  ASP B  86     178.827 178.053 133.973  1.00220.38           C  
ATOM   3141  CG  ASP B  86     178.031 177.027 134.766  1.00212.91           C  
ATOM   3142  OD1 ASP B  86     177.611 177.345 135.888  1.00226.66           O  
ATOM   3143  OD2 ASP B  86     177.809 175.927 134.234  1.00209.59           O1-
ATOM   3144  N   TYR B  87     177.283 180.891 134.283  1.00216.56           N  
ATOM   3145  CA  TYR B  87     176.294 181.892 134.640  1.00224.46           C  
ATOM   3146  C   TYR B  87     175.153 181.279 135.455  1.00219.01           C  
ATOM   3147  O   TYR B  87     174.748 181.832 136.477  1.00176.76           O  
ATOM   3148  CB  TYR B  87     175.790 182.603 133.384  1.00227.12           C  
ATOM   3149  CG  TYR B  87     174.835 183.723 133.687  1.00229.72           C  
ATOM   3150  CD1 TYR B  87     175.261 184.833 134.395  1.00242.47           C  
ATOM   3151  CD2 TYR B  87     173.501 183.647 133.328  1.00214.82           C  
ATOM   3152  CE1 TYR B  87     174.390 185.861 134.713  1.00255.43           C  
ATOM   3153  CE2 TYR B  87     172.617 184.667 133.637  1.00239.58           C  
ATOM   3154  CZ  TYR B  87     173.063 185.778 134.333  1.00246.93           C  
ATOM   3155  OH  TYR B  87     172.208 186.797 134.643  1.00232.75           O  
ATOM   3156  N   ALA B  88     174.631 180.142 134.976  1.00217.00           N  
ATOM   3157  CA  ALA B  88     173.437 179.516 135.525  1.00187.52           C  
ATOM   3158  C   ALA B  88     173.637 179.148 136.995  1.00188.90           C  
ATOM   3159  O   ALA B  88     172.812 179.502 137.833  1.00183.88           O  
ATOM   3160  CB  ALA B  88     173.041 178.319 134.696  1.00166.62           C  
ATOM   3161  N   GLY B  89     174.741 178.456 137.300  1.00201.00           N  
ATOM   3162  CA  GLY B  89     175.015 178.019 138.660  1.00214.45           C  
ATOM   3163  C   GLY B  89     175.085 179.190 139.637  1.00214.99           C  
ATOM   3164  O   GLY B  89     174.541 179.114 140.736  1.00243.13           O  
ATOM   3165  N   ILE B  90     175.747 180.272 139.206  1.00165.67           N  
ATOM   3166  CA  ILE B  90     175.828 181.505 139.969  1.00167.29           C  
ATOM   3167  C   ILE B  90     174.414 182.019 140.238  1.00182.18           C  
ATOM   3168  O   ILE B  90     174.039 182.248 141.387  1.00177.90           O  
ATOM   3169  CB  ILE B  90     176.698 182.542 139.230  1.00161.01           C  
ATOM   3170  CG1 ILE B  90     178.187 182.204 139.346  1.00172.03           C  
ATOM   3171  CG2 ILE B  90     176.411 183.945 139.739  1.00189.59           C  
ATOM   3172  CD1 ILE B  90     179.089 183.000 138.427  1.00188.53           C  
ATOM   3173  N   THR B  91     173.629 182.157 139.163  1.00179.20           N  
ATOM   3174  CA  THR B  91     172.258 182.635 139.254  1.00158.19           C  
ATOM   3175  C   THR B  91     171.513 181.926 140.390  1.00153.53           C  
ATOM   3176  O   THR B  91     171.000 182.579 141.294  1.00118.83           O  
ATOM   3177  CB  THR B  91     171.570 182.572 137.882  1.00137.61           C  
ATOM   3178  CG2 THR B  91     170.135 183.052 137.912  1.00145.57           C  
ATOM   3179  OG1 THR B  91     172.348 183.278 136.906  1.00130.95           O  
ATOM   3180  N   HIS B  92     171.509 180.585 140.369  1.00161.05           N  
ATOM   3181  CA  HIS B  92     170.734 179.778 141.298  1.00140.79           C  
ATOM   3182  C   HIS B  92     171.144 180.072 142.736  1.00144.17           C  
ATOM   3183  O   HIS B  92     170.294 180.341 143.575  1.00164.11           O  
ATOM   3184  CB  HIS B  92     170.876 178.283 140.991  1.00148.55           C  
ATOM   3185  CG  HIS B  92     170.481 177.937 139.597  1.00187.49           C  
ATOM   3186  CD2 HIS B  92     169.512 178.440 138.803  1.00199.67           C  
ATOM   3187  ND1 HIS B  92     171.163 177.004 138.843  1.00205.73           N  
ATOM   3188  CE1 HIS B  92     170.613 176.930 137.647  1.00224.82           C  
ATOM   3189  NE2 HIS B  92     169.591 177.793 137.602  1.00217.57           N  
ATOM   3190  N   ASP B  93     172.447 179.986 143.015  1.00159.75           N  
ATOM   3191  CA  ASP B  93     172.951 180.144 144.370  1.00179.55           C  
ATOM   3192  C   ASP B  93     172.616 181.538 144.892  1.00170.13           C  
ATOM   3193  O   ASP B  93     172.235 181.704 146.054  1.00157.96           O  
ATOM   3194  CB  ASP B  93     174.456 179.873 144.448  1.00211.15           C  
ATOM   3195  CG  ASP B  93     174.805 178.395 144.490  1.00232.94           C  
ATOM   3196  OD1 ASP B  93     174.697 177.739 143.432  1.00238.68           O  
ATOM   3197  OD2 ASP B  93     175.169 177.912 145.585  1.00235.92           O1-
ATOM   3198  N   LEU B  94     172.783 182.542 144.027  1.00152.95           N  
ATOM   3199  CA  LEU B  94     172.514 183.918 144.408  1.00153.40           C  
ATOM   3200  C   LEU B  94     171.031 184.055 144.732  1.00149.04           C  
ATOM   3201  O   LEU B  94     170.667 184.634 145.756  1.00149.57           O  
ATOM   3202  CB  LEU B  94     172.929 184.843 143.256  1.00149.25           C  
ATOM   3203  CG  LEU B  94     174.434 185.047 143.089  1.00160.35           C  
ATOM   3204  CD1 LEU B  94     174.732 186.230 142.174  1.00153.61           C  
ATOM   3205  CD2 LEU B  94     175.109 185.237 144.441  1.00184.81           C  
ATOM   3206  N   SER B  95     170.198 183.479 143.852  1.00147.01           N  
ATOM   3207  CA  SER B  95     168.753 183.638 143.884  1.00145.50           C  
ATOM   3208  C   SER B  95     168.217 183.224 145.247  1.00128.30           C  
ATOM   3209  O   SER B  95     167.412 183.933 145.851  1.00121.77           O  
ATOM   3210  CB  SER B  95     168.111 182.829 142.789  1.00159.35           C  
ATOM   3211  OG  SER B  95     168.478 183.322 141.508  1.00202.43           O  
ATOM   3212  N   ARG B  96     168.702 182.067 145.710  1.00133.84           N  
ATOM   3213  CA  ARG B  96     168.255 181.455 146.945  1.00139.96           C  
ATOM   3214  C   ARG B  96     168.699 182.308 148.123  1.00141.86           C  
ATOM   3215  O   ARG B  96     167.942 182.475 149.071  1.00183.85           O  
ATOM   3216  CB  ARG B  96     168.726 180.002 147.057  1.00155.76           C  
ATOM   3217  CG  ARG B  96     168.011 179.078 146.084  1.00216.70           C  
ATOM   3218  CD  ARG B  96     168.385 177.607 146.108  1.00235.04           C  
ATOM   3219  NE  ARG B  96     168.183 177.034 144.776  1.00240.43           N  
ATOM   3220  CZ  ARG B  96     168.746 175.917 144.305  1.00242.78           C  
ATOM   3221  NH1 ARG B  96     169.539 175.185 145.079  1.00284.60           N1+
ATOM   3222  NH2 ARG B  96     168.515 175.541 143.057  1.00224.18           N  
ATOM   3223  N   TYR B  97     169.891 182.901 148.032  1.00136.78           N  
ATOM   3224  CA  TYR B  97     170.284 183.802 149.100  1.00153.55           C  
ATOM   3225  C   TYR B  97     169.415 185.056 149.102  1.00193.06           C  
ATOM   3226  O   TYR B  97     169.034 185.540 150.165  1.00222.94           O  
ATOM   3227  CB  TYR B  97     171.766 184.172 149.087  1.00119.26           C  
ATOM   3228  CG  TYR B  97     172.150 184.891 150.354  1.00116.13           C  
ATOM   3229  CD1 TYR B  97     171.812 184.371 151.595  1.00123.60           C  
ATOM   3230  CD2 TYR B  97     172.745 186.137 150.319  1.00114.06           C  
ATOM   3231  CE1 TYR B  97     172.121 185.028 152.774  1.00144.78           C  
ATOM   3232  CE2 TYR B  97     173.062 186.810 151.489  1.00145.89           C  
ATOM   3233  CZ  TYR B  97     172.759 186.253 152.723  1.00156.45           C  
ATOM   3234  OH  TYR B  97     173.085 186.902 153.884  1.00153.41           O  
ATOM   3235  N   GLY B  98     169.113 185.582 147.910  1.00196.02           N  
ATOM   3236  CA  GLY B  98     168.251 186.749 147.810  1.00148.16           C  
ATOM   3237  C   GLY B  98     166.967 186.548 148.609  1.00138.48           C  
ATOM   3238  O   GLY B  98     166.581 187.406 149.404  1.00105.74           O  
ATOM   3239  N   ALA B  99     166.333 185.388 148.382  1.00163.00           N  
ATOM   3240  CA  ALA B  99     165.115 184.961 149.054  1.00183.19           C  
ATOM   3241  C   ALA B  99     165.285 185.026 150.572  1.00170.16           C  
ATOM   3242  O   ALA B  99     164.460 185.600 151.282  1.00181.86           O  
ATOM   3243  CB  ALA B  99     164.743 183.564 148.609  1.00161.27           C  
ATOM   3244  N   GLU B 100     166.353 184.402 151.062  1.00161.61           N  
ATOM   3245  CA  GLU B 100     166.575 184.311 152.492  1.00162.29           C  
ATOM   3246  C   GLU B 100     166.706 185.720 153.064  1.00140.11           C  
ATOM   3247  O   GLU B 100     166.068 186.043 154.064  1.00134.41           O  
ATOM   3248  CB  GLU B 100     167.766 183.399 152.795  1.00200.04           C  
ATOM   3249  CG  GLU B 100     167.463 181.934 152.514  1.00253.29           C  
ATOM   3250  CD  GLU B 100     168.566 180.925 152.797  1.00261.27           C  
ATOM   3251  OE1 GLU B 100     169.674 181.352 153.188  1.00235.22           O  
ATOM   3252  OE2 GLU B 100     168.310 179.706 152.631  1.00269.00           O1-
ATOM   3253  N   TYR B 101     167.490 186.562 152.381  1.00132.12           N  
ATOM   3254  CA  TYR B 101     167.774 187.899 152.875  1.00131.03           C  
ATOM   3255  C   TYR B 101     166.474 188.680 153.014  1.00143.93           C  
ATOM   3256  O   TYR B 101     166.238 189.310 154.044  1.00164.23           O  
ATOM   3257  CB  TYR B 101     168.727 188.656 151.949  1.00120.42           C  
ATOM   3258  CG  TYR B 101     169.167 189.988 152.500  1.00136.95           C  
ATOM   3259  CD1 TYR B 101     169.999 190.067 153.606  1.00152.97           C  
ATOM   3260  CD2 TYR B 101     168.729 191.172 151.933  1.00131.82           C  
ATOM   3261  CE1 TYR B 101     170.406 191.285 154.123  1.00153.60           C  
ATOM   3262  CE2 TYR B 101     169.132 192.401 152.432  1.00134.93           C  
ATOM   3263  CZ  TYR B 101     169.971 192.457 153.531  1.00149.42           C  
ATOM   3264  OH  TYR B 101     170.362 193.663 154.035  1.00144.42           O  
ATOM   3265  N   MET B 102     165.654 188.645 151.959  1.00147.03           N  
ATOM   3266  CA  MET B 102     164.401 189.382 151.963  1.00147.78           C  
ATOM   3267  C   MET B 102     163.568 188.933 153.160  1.00151.47           C  
ATOM   3268  O   MET B 102     163.075 189.767 153.919  1.00176.53           O  
ATOM   3269  CB  MET B 102     163.603 189.160 150.675  1.00132.09           C  
ATOM   3270  CG  MET B 102     164.226 189.798 149.439  1.00138.80           C  
ATOM   3271  SD  MET B 102     164.323 191.616 149.503  1.00133.20           S  
ATOM   3272  CE  MET B 102     162.758 192.072 148.761  1.00187.38           C  
ATOM   3273  N   HIS B 103     163.496 187.607 153.348  1.00147.42           N  
ATOM   3274  CA  HIS B 103     162.709 186.991 154.404  1.00139.98           C  
ATOM   3275  C   HIS B 103     163.158 187.516 155.768  1.00142.14           C  
ATOM   3276  O   HIS B 103     162.333 187.828 156.613  1.00131.28           O  
ATOM   3277  CB  HIS B 103     162.749 185.457 154.285  1.00141.41           C  
ATOM   3278  CG  HIS B 103     161.918 184.748 155.305  1.00156.03           C  
ATOM   3279  CD2 HIS B 103     160.586 184.574 155.407  1.00161.53           C  
ATOM   3280  ND1 HIS B 103     162.467 184.124 156.408  1.00188.01           N  
ATOM   3281  CE1 HIS B 103     161.508 183.626 157.160  1.00176.79           C  
ATOM   3282  NE2 HIS B 103     160.347 183.885 156.565  1.00177.75           N  
ATOM   3283  N   GLU B 104     164.471 187.632 155.978  1.00153.04           N  
ATOM   3284  CA  GLU B 104     164.996 188.045 157.268  1.00164.70           C  
ATOM   3285  C   GLU B 104     164.797 189.548 157.468  1.00162.41           C  
ATOM   3286  O   GLU B 104     164.568 189.995 158.595  1.00161.49           O  
ATOM   3287  CB  GLU B 104     166.479 187.681 157.380  1.00212.64           C  
ATOM   3288  CG  GLU B 104     166.765 186.194 157.264  1.00215.08           C  
ATOM   3289  CD  GLU B 104     168.201 185.856 156.892  1.00243.83           C  
ATOM   3290  OE1 GLU B 104     168.998 186.795 156.675  1.00255.01           O  
ATOM   3291  OE2 GLU B 104     168.523 184.655 156.818  1.00272.61           O1-
ATOM   3292  N   THR B 105     164.835 190.299 156.353  1.00155.31           N  
ATOM   3293  CA  THR B 105     165.052 191.740 156.351  1.00165.29           C  
ATOM   3294  C   THR B 105     163.729 192.488 156.513  1.00191.55           C  
ATOM   3295  O   THR B 105     163.647 193.449 157.281  1.00198.18           O  
ATOM   3296  CB  THR B 105     165.746 192.183 155.056  1.00146.83           C  
ATOM   3297  CG2 THR B 105     165.811 193.686 154.895  1.00154.25           C  
ATOM   3298  OG1 THR B 105     167.065 191.637 155.051  1.00154.37           O  
ATOM   3299  N   VAL B 106     162.715 192.045 155.756  1.00186.21           N  
ATOM   3300  CA  VAL B 106     161.410 192.680 155.660  1.00138.58           C  
ATOM   3301  C   VAL B 106     160.699 192.608 157.014  1.00165.72           C  
ATOM   3302  O   VAL B 106     160.506 191.522 157.562  1.00193.77           O  
ATOM   3303  CB  VAL B 106     160.590 191.997 154.551  1.00101.31           C  
ATOM   3304  CG1 VAL B 106     159.135 192.414 154.562  1.00 86.44           C  
ATOM   3305  CG2 VAL B 106     161.216 192.227 153.185  1.00105.78           C  
ATOM   3306  N   LYS B 107     160.299 193.784 157.522  1.00192.69           N  
ATOM   3307  CA  LYS B 107     159.627 193.909 158.810  1.00195.47           C  
ATOM   3308  C   LYS B 107     158.259 194.572 158.638  1.00197.67           C  
ATOM   3309  O   LYS B 107     157.973 195.160 157.595  1.00218.22           O  
ATOM   3310  CB  LYS B 107     160.524 194.623 159.830  1.00173.41           C  
ATOM   3311  CG  LYS B 107     160.737 196.115 159.611  1.00151.10           C  
ATOM   3312  CD  LYS B 107     161.650 196.747 160.637  1.00161.69           C  
ATOM   3313  CE  LYS B 107     161.937 198.207 160.359  1.00168.04           C  
ATOM   3314  NZ  LYS B 107     162.667 198.383 159.080  1.00182.92           N1+
ATOM   3315  N   ASP B 108     157.404 194.435 159.662  1.00185.68           N  
ATOM   3316  CA  ASP B 108     156.051 194.965 159.618  1.00171.59           C  
ATOM   3317  C   ASP B 108     156.102 196.416 159.146  1.00171.42           C  
ATOM   3318  O   ASP B 108     156.808 197.232 159.735  1.00189.03           O  
ATOM   3319  CB  ASP B 108     155.341 194.815 160.969  1.00176.96           C  
ATOM   3320  CG  ASP B 108     155.062 193.374 161.371  1.00182.64           C  
ATOM   3321  OD1 ASP B 108     154.834 192.546 160.461  1.00198.79           O  
ATOM   3322  OD2 ASP B 108     155.052 193.094 162.594  1.00159.09           O1-
ATOM   3323  N   GLY B 109     155.386 196.708 158.054  1.00146.04           N  
ATOM   3324  CA  GLY B 109     155.182 198.079 157.615  1.00169.53           C  
ATOM   3325  C   GLY B 109     156.287 198.589 156.690  1.00163.26           C  
ATOM   3326  O   GLY B 109     156.483 199.795 156.543  1.00204.35           O  
ATOM   3327  N   ASP B 110     156.998 197.661 156.049  1.00139.29           N  
ATOM   3328  CA  ASP B 110     157.992 198.054 155.066  1.00129.94           C  
ATOM   3329  C   ASP B 110     157.309 198.354 153.729  1.00114.82           C  
ATOM   3330  O   ASP B 110     156.253 197.796 153.418  1.00101.56           O  
ATOM   3331  CB  ASP B 110     159.129 197.031 154.967  1.00152.86           C  
ATOM   3332  CG  ASP B 110     160.198 197.162 156.043  1.00151.60           C  
ATOM   3333  OD1 ASP B 110     160.246 198.224 156.701  1.00146.52           O  
ATOM   3334  OD2 ASP B 110     160.994 196.202 156.206  1.00153.03           O1-
ATOM   3335  N   ILE B 111     157.913 199.296 152.990  1.00117.12           N  
ATOM   3336  CA  ILE B 111     157.528 199.710 151.649  1.00122.79           C  
ATOM   3337  C   ILE B 111     158.537 199.120 150.665  1.00105.44           C  
ATOM   3338  O   ILE B 111     159.663 199.611 150.594  1.00106.88           O  
ATOM   3339  CB  ILE B 111     157.605 201.251 151.544  1.00141.96           C  
ATOM   3340  CG1 ILE B 111     156.732 202.018 152.551  1.00136.75           C  
ATOM   3341  CG2 ILE B 111     157.414 201.701 150.104  1.00174.64           C  
ATOM   3342  CD1 ILE B 111     157.056 203.500 152.671  1.00100.29           C  
ATOM   3343  N   VAL B 112     158.132 198.129 149.863  1.00101.35           N  
ATOM   3344  CA  VAL B 112     159.119 197.336 149.133  1.00108.30           C  
ATOM   3345  C   VAL B 112     158.981 197.580 147.635  1.00109.99           C  
ATOM   3346  O   VAL B 112     157.964 197.217 147.051  1.00129.75           O  
ATOM   3347  CB  VAL B 112     159.043 195.825 149.445  1.00 96.31           C  
ATOM   3348  CG1 VAL B 112     159.988 195.022 148.562  1.00 69.94           C  
ATOM   3349  CG2 VAL B 112     159.293 195.518 150.916  1.00 92.60           C  
ATOM   3350  N   GLY B 113     160.038 198.128 147.025  1.00101.88           N  
ATOM   3351  CA  GLY B 113     160.116 198.269 145.581  1.00 96.47           C  
ATOM   3352  C   GLY B 113     160.731 197.032 144.937  1.00 93.45           C  
ATOM   3353  O   GLY B 113     161.778 196.566 145.367  1.00 89.68           O  
ATOM   3354  N   VAL B 114     160.077 196.536 143.885  1.00101.27           N  
ATOM   3355  CA  VAL B 114     160.509 195.350 143.160  1.00 99.25           C  
ATOM   3356  C   VAL B 114     160.753 195.725 141.696  1.00107.76           C  
ATOM   3357  O   VAL B 114     160.243 196.738 141.213  1.00118.35           O  
ATOM   3358  CB  VAL B 114     159.468 194.218 143.289  1.00101.89           C  
ATOM   3359  CG1 VAL B 114     159.799 193.010 142.424  1.00100.85           C  
ATOM   3360  CG2 VAL B 114     159.238 193.792 144.733  1.00 93.14           C  
ATOM   3361  N   SER B 115     161.552 194.895 141.005  1.00118.10           N  
ATOM   3362  CA  SER B 115     161.696 194.927 139.555  1.00134.97           C  
ATOM   3363  C   SER B 115     161.418 193.546 138.970  1.00137.55           C  
ATOM   3364  O   SER B 115     161.142 192.600 139.704  1.00179.09           O  
ATOM   3365  CB  SER B 115     163.063 195.413 139.137  1.00145.89           C  
ATOM   3366  OG  SER B 115     164.103 194.583 139.637  1.00182.34           O  
ATOM   3367  N   TRP B 116     161.492 193.434 137.641  1.00134.37           N  
ATOM   3368  CA  TRP B 116     161.417 192.114 137.043  1.00157.89           C  
ATOM   3369  C   TRP B 116     162.701 191.796 136.292  1.00177.58           C  
ATOM   3370  O   TRP B 116     163.550 192.663 136.083  1.00220.10           O  
ATOM   3371  CB  TRP B 116     160.177 191.955 136.156  1.00177.46           C  
ATOM   3372  CG  TRP B 116     160.010 193.032 135.130  1.00189.28           C  
ATOM   3373  CD1 TRP B 116     159.434 194.252 135.317  1.00183.75           C  
ATOM   3374  CD2 TRP B 116     160.401 192.979 133.744  1.00198.67           C  
ATOM   3375  CE2 TRP B 116     160.036 194.217 133.170  1.00187.20           C  
ATOM   3376  CE3 TRP B 116     161.019 192.016 132.939  1.00201.80           C  
ATOM   3377  NE1 TRP B 116     159.449 194.969 134.150  1.00175.74           N  
ATOM   3378  CZ2 TRP B 116     160.270 194.512 131.829  1.00192.24           C  
ATOM   3379  CZ3 TRP B 116     161.265 192.313 131.616  1.00211.86           C  
ATOM   3380  CH2 TRP B 116     160.883 193.540 131.071  1.00218.85           C  
ATOM   3381  N   GLY B 117     162.764 190.550 135.822  1.00166.06           N  
ATOM   3382  CA  GLY B 117     163.986 189.934 135.353  1.00189.51           C  
ATOM   3383  C   GLY B 117     163.975 188.479 135.795  1.00184.60           C  
ATOM   3384  O   GLY B 117     163.356 188.146 136.800  1.00153.70           O  
ATOM   3385  N   THR B 118     164.579 187.614 134.986  1.00201.15           N  
ATOM   3386  CA  THR B 118     164.552 186.201 135.305  1.00185.75           C  
ATOM   3387  C   THR B 118     165.418 185.964 136.539  1.00159.71           C  
ATOM   3388  O   THR B 118     165.163 185.045 137.308  1.00170.06           O  
ATOM   3389  CB  THR B 118     164.874 185.358 134.068  1.00198.12           C  
ATOM   3390  CG2 THR B 118     163.774 185.402 133.028  1.00185.84           C  
ATOM   3391  OG1 THR B 118     166.085 185.893 133.532  1.00221.87           O  
ATOM   3392  N   THR B 119     166.398 186.850 136.752  1.00131.41           N  
ATOM   3393  CA  THR B 119     167.116 186.921 138.016  1.00127.72           C  
ATOM   3394  C   THR B 119     166.128 187.141 139.155  1.00123.38           C  
ATOM   3395  O   THR B 119     166.091 186.388 140.126  1.00 99.70           O  
ATOM   3396  CB  THR B 119     168.004 188.168 138.068  1.00134.65           C  
ATOM   3397  CG2 THR B 119     168.948 188.161 139.253  1.00110.42           C  
ATOM   3398  OG1 THR B 119     168.690 188.309 136.822  1.00144.82           O  
ATOM   3399  N   MET B 120     165.363 188.223 139.011  1.00161.41           N  
ATOM   3400  CA  MET B 120     164.461 188.730 140.028  1.00187.03           C  
ATOM   3401  C   MET B 120     163.414 187.675 140.379  1.00173.91           C  
ATOM   3402  O   MET B 120     163.058 187.507 141.544  1.00146.08           O  
ATOM   3403  CB  MET B 120     163.779 190.008 139.528  1.00220.51           C  
ATOM   3404  CG  MET B 120     164.630 191.253 139.746  1.00205.23           C  
ATOM   3405  SD  MET B 120     165.113 191.470 141.487  1.00144.71           S  
ATOM   3406  CE  MET B 120     163.522 191.883 142.200  1.00168.67           C  
ATOM   3407  N   TYR B 121     162.940 186.965 139.349  1.00152.89           N  
ATOM   3408  CA  TYR B 121     161.928 185.934 139.499  1.00137.91           C  
ATOM   3409  C   TYR B 121     162.455 184.858 140.439  1.00117.58           C  
ATOM   3410  O   TYR B 121     161.753 184.437 141.349  1.00 95.96           O  
ATOM   3411  CB  TYR B 121     161.536 185.386 138.126  1.00140.86           C  
ATOM   3412  CG  TYR B 121     160.546 184.251 138.131  1.00163.73           C  
ATOM   3413  CD1 TYR B 121     159.703 184.028 139.207  1.00200.33           C  
ATOM   3414  CD2 TYR B 121     160.432 183.415 137.035  1.00157.01           C  
ATOM   3415  CE1 TYR B 121     158.797 182.979 139.217  1.00210.34           C  
ATOM   3416  CE2 TYR B 121     159.517 182.377 137.017  1.00183.34           C  
ATOM   3417  CZ  TYR B 121     158.693 182.162 138.105  1.00193.88           C  
ATOM   3418  OH  TYR B 121     157.806 181.123 138.076  1.00208.46           O  
ATOM   3419  N   GLN B 122     163.721 184.483 140.253  1.00140.61           N  
ATOM   3420  CA  GLN B 122     164.293 183.352 140.960  1.00178.19           C  
ATOM   3421  C   GLN B 122     164.272 183.611 142.465  1.00187.78           C  
ATOM   3422  O   GLN B 122     163.866 182.736 143.226  1.00198.30           O  
ATOM   3423  CB  GLN B 122     165.695 183.031 140.438  1.00194.26           C  
ATOM   3424  CG  GLN B 122     165.720 182.484 139.015  1.00198.29           C  
ATOM   3425  CD  GLN B 122     164.872 181.252 138.821  1.00218.52           C  
ATOM   3426  NE2 GLN B 122     164.171 181.203 137.701  1.00235.16           N  
ATOM   3427  OE1 GLN B 122     164.842 180.350 139.653  1.00245.60           O  
ATOM   3428  N   ILE B 123     164.708 184.808 142.882  1.00185.69           N  
ATOM   3429  CA  ILE B 123     164.780 185.149 144.297  1.00169.12           C  
ATOM   3430  C   ILE B 123     163.390 184.991 144.897  1.00161.39           C  
ATOM   3431  O   ILE B 123     163.230 184.443 145.984  1.00134.69           O  
ATOM   3432  CB  ILE B 123     165.318 186.578 144.514  1.00143.91           C  
ATOM   3433  CG1 ILE B 123     166.793 186.701 144.135  1.00143.84           C  
ATOM   3434  CG2 ILE B 123     165.072 187.052 145.935  1.00132.17           C  
ATOM   3435  CD1 ILE B 123     167.026 187.523 142.886  1.00127.79           C  
ATOM   3436  N   ALA B 124     162.395 185.468 144.147  1.00144.07           N  
ATOM   3437  CA  ALA B 124     161.012 185.440 144.580  1.00152.89           C  
ATOM   3438  C   ALA B 124     160.562 183.996 144.793  1.00151.27           C  
ATOM   3439  O   ALA B 124     159.861 183.689 145.749  1.00136.08           O  
ATOM   3440  CB  ALA B 124     160.159 186.137 143.547  1.00158.91           C  
ATOM   3441  N   GLN B 125     160.916 183.124 143.848  1.00152.71           N  
ATOM   3442  CA  GLN B 125     160.298 181.815 143.786  1.00159.97           C  
ATOM   3443  C   GLN B 125     160.581 181.036 145.071  1.00189.82           C  
ATOM   3444  O   GLN B 125     159.706 180.321 145.550  1.00261.57           O  
ATOM   3445  CB  GLN B 125     160.709 181.091 142.506  1.00155.81           C  
ATOM   3446  CG  GLN B 125     159.944 179.797 142.273  1.00181.61           C  
ATOM   3447  CD  GLN B 125     160.583 178.963 141.184  1.00209.31           C  
ATOM   3448  NE2 GLN B 125     160.626 177.649 141.388  1.00206.07           N  
ATOM   3449  OE1 GLN B 125     161.070 179.495 140.186  1.00211.07           O  
ATOM   3450  N   ASN B 126     161.791 181.171 145.629  1.00168.81           N  
ATOM   3451  CA  ASN B 126     162.076 180.556 146.917  1.00185.66           C  
ATOM   3452  C   ASN B 126     161.051 181.047 147.930  1.00192.91           C  
ATOM   3453  O   ASN B 126     160.752 182.232 147.958  1.00125.98           O  
ATOM   3454  CB  ASN B 126     163.507 180.804 147.394  1.00200.79           C  
ATOM   3455  CG  ASN B 126     164.446 179.717 146.924  1.00235.24           C  
ATOM   3456  ND2 ASN B 126     164.423 179.447 145.629  1.00242.90           N  
ATOM   3457  OD1 ASN B 126     165.142 179.095 147.726  1.00250.00           O  
ATOM   3458  N   MET B 127     160.527 180.114 148.737  1.00242.89           N  
ATOM   3459  CA  MET B 127     159.208 180.230 149.345  1.00231.89           C  
ATOM   3460  C   MET B 127     159.118 181.528 150.148  1.00219.11           C  
ATOM   3461  O   MET B 127     158.289 182.388 149.850  1.00213.92           O  
ATOM   3462  CB  MET B 127     158.892 179.021 150.237  1.00197.19           C  
ATOM   3463  CG  MET B 127     159.451 177.684 149.704  1.00202.27           C  
ATOM   3464  SD  MET B 127     158.481 176.832 148.404  1.00222.07           S  
ATOM   3465  CE  MET B 127     159.776 176.051 147.431  1.00140.75           C  
ATOM   3466  N   GLN B 128     160.009 181.662 151.137  1.00198.77           N  
ATOM   3467  CA  GLN B 128     160.225 182.906 151.861  1.00176.56           C  
ATOM   3468  C   GLN B 128     158.894 183.536 152.290  1.00180.98           C  
ATOM   3469  O   GLN B 128     158.715 184.745 152.173  1.00207.69           O  
ATOM   3470  CB  GLN B 128     161.082 183.847 151.009  1.00161.34           C  
ATOM   3471  CG  GLN B 128     160.385 184.349 149.746  1.00158.02           C  
ATOM   3472  CD  GLN B 128     161.201 185.333 148.943  1.00149.05           C  
ATOM   3473  NE2 GLN B 128     160.551 186.151 148.128  1.00165.17           N  
ATOM   3474  OE1 GLN B 128     162.419 185.357 149.043  1.00173.68           O  
ATOM   3475  N   PRO B 129     157.917 182.776 152.840  1.00171.87           N  
ATOM   3476  CA  PRO B 129     156.657 183.377 153.291  1.00159.10           C  
ATOM   3477  C   PRO B 129     156.805 183.925 154.709  1.00159.71           C  
ATOM   3478  O   PRO B 129     157.684 183.485 155.444  1.00169.96           O  
ATOM   3479  CB  PRO B 129     155.693 182.184 153.269  1.00154.32           C  
ATOM   3480  CG  PRO B 129     156.580 180.995 153.590  1.00184.58           C  
ATOM   3481  CD  PRO B 129     157.959 181.318 153.048  1.00176.01           C  
ATOM   3482  N   LYS B 130     155.985 184.915 155.079  1.00149.75           N  
ATOM   3483  CA  LYS B 130     156.148 185.523 156.389  1.00164.70           C  
ATOM   3484  C   LYS B 130     154.824 186.069 156.921  1.00165.76           C  
ATOM   3485  O   LYS B 130     154.040 186.650 156.174  1.00130.39           O  
ATOM   3486  CB  LYS B 130     157.222 186.613 156.371  1.00161.77           C  
ATOM   3487  CG  LYS B 130     157.673 187.050 157.759  1.00163.19           C  
ATOM   3488  CD  LYS B 130     158.797 188.054 157.777  1.00139.18           C  
ATOM   3489  CE  LYS B 130     159.221 188.404 159.189  1.00143.66           C  
ATOM   3490  NZ  LYS B 130     160.301 189.420 159.213  1.00148.65           N1+
ATOM   3491  N   GLN B 131     154.640 185.915 158.239  1.00184.49           N  
ATOM   3492  CA  GLN B 131     153.572 186.544 158.999  1.00177.46           C  
ATOM   3493  C   GLN B 131     153.926 188.008 159.243  1.00165.11           C  
ATOM   3494  O   GLN B 131     154.242 188.409 160.365  1.00145.14           O  
ATOM   3495  CB  GLN B 131     153.343 185.782 160.308  1.00197.55           C  
ATOM   3496  CG  GLN B 131     152.768 184.388 160.101  1.00208.76           C  
ATOM   3497  CD  GLN B 131     151.444 184.406 159.373  1.00219.42           C  
ATOM   3498  NE2 GLN B 131     151.280 183.483 158.438  1.00259.91           N  
ATOM   3499  OE1 GLN B 131     150.570 185.226 159.645  1.00218.24           O  
ATOM   3500  N   VAL B 132     153.912 188.780 158.154  1.00160.00           N  
ATOM   3501  CA  VAL B 132     154.215 190.197 158.209  1.00157.14           C  
ATOM   3502  C   VAL B 132     152.925 190.980 157.968  1.00176.64           C  
ATOM   3503  O   VAL B 132     152.008 190.489 157.304  1.00173.55           O  
ATOM   3504  CB  VAL B 132     155.332 190.554 157.209  1.00141.76           C  
ATOM   3505  CG1 VAL B 132     154.897 190.374 155.763  1.00115.06           C  
ATOM   3506  CG2 VAL B 132     155.888 191.945 157.445  1.00139.64           C  
ATOM   3507  N   LYS B 133     152.868 192.198 158.529  1.00186.87           N  
ATOM   3508  CA  LYS B 133     151.660 193.013 158.520  1.00160.90           C  
ATOM   3509  C   LYS B 133     151.988 194.440 158.082  1.00163.83           C  
ATOM   3510  O   LYS B 133     153.031 194.993 158.438  1.00184.50           O  
ATOM   3511  CB  LYS B 133     151.018 193.014 159.908  1.00150.92           C  
ATOM   3512  CG  LYS B 133     151.851 193.673 161.000  1.00170.29           C  
ATOM   3513  CD  LYS B 133     151.195 193.656 162.365  1.00199.13           C  
ATOM   3514  CE  LYS B 133     152.050 194.312 163.431  1.00215.49           C  
ATOM   3515  NZ  LYS B 133     151.512 194.083 164.795  1.00224.74           N1+
ATOM   3516  N   GLY B 134     151.069 195.027 157.308  1.00134.62           N  
ATOM   3517  CA  GLY B 134     151.185 196.415 156.897  1.00129.04           C  
ATOM   3518  C   GLY B 134     152.213 196.598 155.783  1.00136.40           C  
ATOM   3519  O   GLY B 134     152.644 197.713 155.498  1.00165.75           O  
ATOM   3520  N   VAL B 135     152.606 195.494 155.150  1.00135.39           N  
ATOM   3521  CA  VAL B 135     153.617 195.588 154.112  1.00146.05           C  
ATOM   3522  C   VAL B 135     152.923 195.826 152.775  1.00145.61           C  
ATOM   3523  O   VAL B 135     151.828 195.314 152.550  1.00145.80           O  
ATOM   3524  CB  VAL B 135     154.521 194.342 154.093  1.00157.49           C  
ATOM   3525  CG1 VAL B 135     155.373 194.280 152.834  1.00143.38           C  
ATOM   3526  CG2 VAL B 135     155.390 194.290 155.341  1.00167.25           C  
ATOM   3527  N   GLU B 136     153.554 196.650 151.931  1.00139.57           N  
ATOM   3528  CA  GLU B 136     153.110 196.827 150.561  1.00140.11           C  
ATOM   3529  C   GLU B 136     154.297 196.672 149.624  1.00124.42           C  
ATOM   3530  O   GLU B 136     155.443 196.904 150.002  1.00115.83           O  
ATOM   3531  CB  GLU B 136     152.451 198.190 150.352  1.00137.82           C  
ATOM   3532  CG  GLU B 136     151.070 198.257 150.966  1.00176.50           C  
ATOM   3533  CD  GLU B 136     150.627 199.631 151.412  1.00218.38           C  
ATOM   3534  OE1 GLU B 136     151.199 200.603 150.910  1.00239.09           O  
ATOM   3535  OE2 GLU B 136     149.630 199.712 152.162  1.00281.44           O1-
ATOM   3536  N   VAL B 137     153.973 196.338 148.379  1.00112.67           N  
ATOM   3537  CA  VAL B 137     154.946 195.876 147.412  1.00111.42           C  
ATOM   3538  C   VAL B 137     154.640 196.569 146.093  1.00125.15           C  
ATOM   3539  O   VAL B 137     153.523 196.452 145.602  1.00176.07           O  
ATOM   3540  CB  VAL B 137     154.803 194.356 147.245  1.00114.73           C  
ATOM   3541  CG1 VAL B 137     155.686 193.828 146.116  1.00123.95           C  
ATOM   3542  CG2 VAL B 137     155.038 193.623 148.560  1.00128.81           C  
ATOM   3543  N   VAL B 138     155.653 197.197 145.482  1.00121.00           N  
ATOM   3544  CA  VAL B 138     155.424 198.035 144.314  1.00118.76           C  
ATOM   3545  C   VAL B 138     156.398 197.694 143.187  1.00104.64           C  
ATOM   3546  O   VAL B 138     157.566 197.397 143.419  1.00128.74           O  
ATOM   3547  CB  VAL B 138     155.477 199.532 144.664  1.00132.13           C  
ATOM   3548  CG1 VAL B 138     156.843 199.954 145.177  1.00152.14           C  
ATOM   3549  CG2 VAL B 138     155.061 200.394 143.486  1.00142.85           C  
ATOM   3550  N   GLN B 139     155.891 197.818 141.957  1.00 92.07           N  
ATOM   3551  CA  GLN B 139     156.655 197.670 140.732  1.00108.38           C  
ATOM   3552  C   GLN B 139     157.502 198.925 140.513  1.00112.53           C  
ATOM   3553  O   GLN B 139     156.989 200.037 140.614  1.00131.01           O  
ATOM   3554  CB  GLN B 139     155.661 197.482 139.582  1.00127.63           C  
ATOM   3555  CG  GLN B 139     156.306 197.374 138.214  1.00143.92           C  
ATOM   3556  CD  GLN B 139     157.198 196.166 138.164  1.00160.01           C  
ATOM   3557  NE2 GLN B 139     156.575 195.003 138.063  1.00159.19           N  
ATOM   3558  OE1 GLN B 139     158.421 196.270 138.270  1.00194.20           O  
ATOM   3559  N   LEU B 140     158.785 198.740 140.171  1.00102.06           N  
ATOM   3560  CA  LEU B 140     159.704 199.859 139.996  1.00109.20           C  
ATOM   3561  C   LEU B 140     160.112 200.006 138.529  1.00118.28           C  
ATOM   3562  O   LEU B 140     160.753 200.998 138.156  1.00133.06           O  
ATOM   3563  CB  LEU B 140     160.934 199.676 140.895  1.00 95.10           C  
ATOM   3564  CG  LEU B 140     160.691 199.849 142.396  1.00 91.30           C  
ATOM   3565  CD1 LEU B 140     161.995 199.876 143.172  1.00 84.55           C  
ATOM   3566  CD2 LEU B 140     159.908 201.116 142.675  1.00106.59           C  
ATOM   3567  N   LYS B 141     159.765 198.993 137.721  1.00116.68           N  
ATOM   3568  CA  LYS B 141     160.297 198.853 136.374  1.00132.78           C  
ATOM   3569  C   LYS B 141     159.150 198.847 135.368  1.00132.61           C  
ATOM   3570  O   LYS B 141     158.112 198.243 135.614  1.00125.11           O  
ATOM   3571  CB  LYS B 141     161.131 197.573 136.257  1.00123.45           C  
ATOM   3572  CG  LYS B 141     161.871 197.380 134.940  1.00123.70           C  
ATOM   3573  CD  LYS B 141     162.741 196.144 134.937  1.00138.80           C  
ATOM   3574  CE  LYS B 141     163.268 195.801 133.561  1.00157.38           C  
ATOM   3575  NZ  LYS B 141     164.135 194.599 133.597  1.00205.33           N1+
ATOM   3576  N   GLY B 142     159.369 199.511 134.227  1.00148.50           N  
ATOM   3577  CA  GLY B 142     158.404 199.530 133.140  1.00148.99           C  
ATOM   3578  C   GLY B 142     158.255 198.149 132.510  1.00157.89           C  
ATOM   3579  O   GLY B 142     159.120 197.291 132.677  1.00149.54           O  
ATOM   3580  N   GLY B 143     157.160 197.957 131.764  1.00168.39           N  
ATOM   3581  CA  GLY B 143     156.832 196.673 131.169  1.00161.52           C  
ATOM   3582  C   GLY B 143     156.982 196.656 129.647  1.00148.41           C  
ATOM   3583  O   GLY B 143     157.490 197.595 129.035  1.00143.76           O  
ATOM   3584  N   ILE B 144     156.489 195.567 129.050  1.00141.37           N  
ATOM   3585  CA  ILE B 144     156.710 195.266 127.648  1.00158.77           C  
ATOM   3586  C   ILE B 144     155.367 195.271 126.922  1.00186.00           C  
ATOM   3587  O   ILE B 144     154.320 195.083 127.538  1.00220.80           O  
ATOM   3588  CB  ILE B 144     157.406 193.898 127.517  1.00148.23           C  
ATOM   3589  CG1 ILE B 144     156.665 192.818 128.310  1.00143.67           C  
ATOM   3590  CG2 ILE B 144     158.857 194.004 127.949  1.00137.18           C  
ATOM   3591  CD1 ILE B 144     156.452 191.528 127.551  1.00135.99           C  
ATOM   3592  N   SER B 145     155.416 195.466 125.601  1.00209.52           N  
ATOM   3593  CA  SER B 145     154.279 195.203 124.735  1.00209.18           C  
ATOM   3594  C   SER B 145     154.221 193.711 124.433  1.00194.98           C  
ATOM   3595  O   SER B 145     153.146 193.120 124.402  1.00193.70           O  
ATOM   3596  CB  SER B 145     154.357 196.018 123.463  1.00234.90           C  
ATOM   3597  OG  SER B 145     155.532 195.710 122.724  1.00238.99           O  
ATOM   3598  N   HIS B 146     155.403 193.114 124.256  1.00177.95           N  
ATOM   3599  CA  HIS B 146     155.540 191.764 123.740  1.00168.47           C  
ATOM   3600  C   HIS B 146     156.939 191.253 124.062  1.00168.84           C  
ATOM   3601  O   HIS B 146     157.862 192.052 124.209  1.00170.32           O  
ATOM   3602  CB  HIS B 146     155.300 191.756 122.226  1.00182.90           C  
ATOM   3603  CG  HIS B 146     155.419 190.396 121.630  1.00189.95           C  
ATOM   3604  CD2 HIS B 146     156.493 189.693 121.218  1.00210.85           C  
ATOM   3605  ND1 HIS B 146     154.324 189.573 121.444  1.00197.95           N  
ATOM   3606  CE1 HIS B 146     154.718 188.428 120.927  1.00209.81           C  
ATOM   3607  NE2 HIS B 146     156.045 188.475 120.785  1.00223.98           N  
ATOM   3608  N   SER B 147     157.096 189.927 124.139  1.00185.38           N  
ATOM   3609  CA  SER B 147     158.414 189.353 124.349  1.00210.57           C  
ATOM   3610  C   SER B 147     158.454 187.879 123.951  1.00216.91           C  
ATOM   3611  O   SER B 147     157.483 187.152 124.138  1.00219.96           O  
ATOM   3612  CB  SER B 147     158.885 189.558 125.768  1.00212.70           C  
ATOM   3613  OG  SER B 147     158.076 188.846 126.696  1.00186.71           O  
ATOM   3614  N   ARG B 148     159.625 187.446 123.472  1.00214.88           N  
ATOM   3615  CA  ARG B 148     159.838 186.082 123.013  1.00211.47           C  
ATOM   3616  C   ARG B 148     159.911 185.125 124.203  1.00210.28           C  
ATOM   3617  O   ARG B 148     159.399 184.011 124.128  1.00227.91           O  
ATOM   3618  CB  ARG B 148     161.074 186.012 122.110  1.00219.63           C  
ATOM   3619  CG  ARG B 148     160.856 186.600 120.721  1.00237.56           C  
ATOM   3620  CD  ARG B 148     159.711 185.907 120.003  1.00260.54           C  
ATOM   3621  NE  ARG B 148     159.433 186.410 118.662  1.00280.19           N  
ATOM   3622  CZ  ARG B 148     158.574 187.384 118.384  1.00248.16           C  
ATOM   3623  NH1 ARG B 148     157.922 187.983 119.365  1.00232.88           N1+
ATOM   3624  NH2 ARG B 148     158.374 187.760 117.133  1.00224.53           N  
ATOM   3625  N   VAL B 149     160.554 185.558 125.296  1.00202.12           N  
ATOM   3626  CA  VAL B 149     160.477 184.830 126.555  1.00201.46           C  
ATOM   3627  C   VAL B 149     159.463 185.519 127.467  1.00207.37           C  
ATOM   3628  O   VAL B 149     159.237 186.721 127.371  1.00180.09           O  
ATOM   3629  CB  VAL B 149     161.854 184.644 127.238  1.00192.05           C  
ATOM   3630  CG1 VAL B 149     162.422 185.946 127.782  1.00189.96           C  
ATOM   3631  CG2 VAL B 149     161.828 183.584 128.335  1.00146.10           C  
ATOM   3632  N   ASN B 150     158.849 184.727 128.350  1.00211.01           N  
ATOM   3633  CA  ASN B 150     158.037 185.256 129.430  1.00210.63           C  
ATOM   3634  C   ASN B 150     158.929 186.074 130.360  1.00216.52           C  
ATOM   3635  O   ASN B 150     160.002 185.621 130.756  1.00251.58           O  
ATOM   3636  CB  ASN B 150     157.289 184.128 130.147  1.00217.82           C  
ATOM   3637  CG  ASN B 150     156.230 184.617 131.109  1.00234.82           C  
ATOM   3638  ND2 ASN B 150     155.183 183.829 131.295  1.00249.71           N  
ATOM   3639  OD1 ASN B 150     156.368 185.683 131.703  1.00252.40           O  
ATOM   3640  N   THR B 151     158.486 187.301 130.662  1.00191.05           N  
ATOM   3641  CA  THR B 151     159.209 188.220 131.528  1.00185.77           C  
ATOM   3642  C   THR B 151     159.073 187.769 132.983  1.00192.69           C  
ATOM   3643  O   THR B 151     159.925 188.075 133.818  1.00189.00           O  
ATOM   3644  CB  THR B 151     158.708 189.657 131.331  1.00186.39           C  
ATOM   3645  CG2 THR B 151     158.842 190.151 129.908  1.00173.06           C  
ATOM   3646  OG1 THR B 151     157.334 189.739 131.708  1.00220.63           O  
ATOM   3647  N   TYR B 152     157.984 187.037 133.256  1.00191.32           N  
ATOM   3648  CA  TYR B 152     157.594 186.580 134.584  1.00186.02           C  
ATOM   3649  C   TYR B 152     157.337 187.770 135.505  1.00178.80           C  
ATOM   3650  O   TYR B 152     157.244 187.615 136.718  1.00176.69           O  
ATOM   3651  CB  TYR B 152     158.580 185.538 135.121  1.00188.38           C  
ATOM   3652  CG  TYR B 152     158.581 184.255 134.328  1.00212.69           C  
ATOM   3653  CD1 TYR B 152     157.537 183.350 134.438  1.00200.01           C  
ATOM   3654  CD2 TYR B 152     159.596 183.976 133.425  1.00254.23           C  
ATOM   3655  CE1 TYR B 152     157.511 182.183 133.692  1.00209.99           C  
ATOM   3656  CE2 TYR B 152     159.590 182.811 132.676  1.00267.45           C  
ATOM   3657  CZ  TYR B 152     158.545 181.910 132.813  1.00241.75           C  
ATOM   3658  OH  TYR B 152     158.511 180.760 132.079  1.00242.39           O  
ATOM   3659  N   SER B 153     157.187 188.949 134.890  1.00184.06           N  
ATOM   3660  CA  SER B 153     157.014 190.214 135.586  1.00190.89           C  
ATOM   3661  C   SER B 153     155.862 190.127 136.587  1.00180.88           C  
ATOM   3662  O   SER B 153     156.022 190.464 137.762  1.00156.62           O  
ATOM   3663  CB  SER B 153     156.798 191.329 134.585  1.00203.99           C  
ATOM   3664  OG  SER B 153     156.506 192.557 135.234  1.00223.96           O  
ATOM   3665  N   ALA B 154     154.702 189.675 136.091  1.00180.06           N  
ATOM   3666  CA  ALA B 154     153.463 189.657 136.850  1.00170.15           C  
ATOM   3667  C   ALA B 154     153.635 188.770 138.075  1.00164.34           C  
ATOM   3668  O   ALA B 154     153.445 189.210 139.205  1.00149.48           O  
ATOM   3669  CB  ALA B 154     152.341 189.145 135.981  1.00162.56           C  
ATOM   3670  N   GLU B 155     154.022 187.521 137.816  1.00172.12           N  
ATOM   3671  CA  GLU B 155     154.092 186.497 138.841  1.00187.36           C  
ATOM   3672  C   GLU B 155     155.161 186.888 139.857  1.00169.83           C  
ATOM   3673  O   GLU B 155     155.013 186.616 141.045  1.00167.07           O  
ATOM   3674  CB  GLU B 155     154.365 185.133 138.205  1.00229.87           C  
ATOM   3675  CG  GLU B 155     153.252 184.653 137.286  1.00245.30           C  
ATOM   3676  CD  GLU B 155     153.254 185.228 135.876  1.00252.08           C  
ATOM   3677  OE1 GLU B 155     154.161 186.040 135.560  1.00271.60           O  
ATOM   3678  OE2 GLU B 155     152.344 184.873 135.093  1.00242.73           O1-
ATOM   3679  N   THR B 156     156.219 187.551 139.378  1.00150.63           N  
ATOM   3680  CA  THR B 156     157.321 187.976 140.226  1.00149.75           C  
ATOM   3681  C   THR B 156     156.769 188.800 141.381  1.00140.64           C  
ATOM   3682  O   THR B 156     156.887 188.418 142.546  1.00109.50           O  
ATOM   3683  CB  THR B 156     158.365 188.761 139.419  1.00169.79           C  
ATOM   3684  CG2 THR B 156     159.363 189.493 140.290  1.00192.51           C  
ATOM   3685  OG1 THR B 156     159.038 187.829 138.570  1.00240.06           O  
ATOM   3686  N   ILE B 157     156.132 189.918 141.030  1.00148.12           N  
ATOM   3687  CA  ILE B 157     155.672 190.860 142.031  1.00146.27           C  
ATOM   3688  C   ILE B 157     154.510 190.244 142.815  1.00130.12           C  
ATOM   3689  O   ILE B 157     154.398 190.468 144.017  1.00 97.21           O  
ATOM   3690  CB  ILE B 157     155.360 192.230 141.394  1.00147.75           C  
ATOM   3691  CG1 ILE B 157     154.832 193.242 142.416  1.00157.20           C  
ATOM   3692  CG2 ILE B 157     154.449 192.085 140.181  1.00142.54           C  
ATOM   3693  CD1 ILE B 157     154.838 194.671 141.920  1.00149.66           C  
ATOM   3694  N   GLN B 158     153.732 189.377 142.150  1.00149.91           N  
ATOM   3695  CA  GLN B 158     152.615 188.689 142.782  1.00181.29           C  
ATOM   3696  C   GLN B 158     153.126 187.798 143.911  1.00196.26           C  
ATOM   3697  O   GLN B 158     152.562 187.793 145.003  1.00196.04           O  
ATOM   3698  CB  GLN B 158     151.799 187.886 141.764  1.00191.71           C  
ATOM   3699  CG  GLN B 158     150.811 186.905 142.390  1.00229.14           C  
ATOM   3700  CD  GLN B 158     149.701 187.606 143.137  1.00287.42           C  
ATOM   3701  NE2 GLN B 158     149.307 188.772 142.646  1.00305.09           N  
ATOM   3702  OE1 GLN B 158     149.200 187.116 144.148  1.00358.08           O  
ATOM   3703  N   LEU B 159     154.188 187.035 143.636  1.00184.50           N  
ATOM   3704  CA  LEU B 159     154.675 186.088 144.624  1.00158.18           C  
ATOM   3705  C   LEU B 159     155.208 186.859 145.829  1.00153.03           C  
ATOM   3706  O   LEU B 159     154.965 186.466 146.969  1.00134.63           O  
ATOM   3707  CB  LEU B 159     155.737 185.171 144.008  1.00126.03           C  
ATOM   3708  CG  LEU B 159     155.309 184.389 142.766  1.00144.74           C  
ATOM   3709  CD1 LEU B 159     156.462 183.532 142.249  1.00187.33           C  
ATOM   3710  CD2 LEU B 159     154.055 183.543 143.005  1.00138.48           C  
ATOM   3711  N   PHE B 160     155.861 187.999 145.558  1.00144.33           N  
ATOM   3712  CA  PHE B 160     156.397 188.861 146.601  1.00134.36           C  
ATOM   3713  C   PHE B 160     155.252 189.326 147.497  1.00124.41           C  
ATOM   3714  O   PHE B 160     155.329 189.237 148.717  1.00 97.42           O  
ATOM   3715  CB  PHE B 160     157.157 190.046 145.990  1.00133.98           C  
ATOM   3716  CG  PHE B 160     158.601 189.799 145.623  1.00142.45           C  
ATOM   3717  CD1 PHE B 160     159.572 189.623 146.603  1.00138.91           C  
ATOM   3718  CD2 PHE B 160     159.001 189.759 144.294  1.00138.50           C  
ATOM   3719  CE1 PHE B 160     160.900 189.400 146.258  1.00149.22           C  
ATOM   3720  CE2 PHE B 160     160.328 189.534 143.950  1.00141.07           C  
ATOM   3721  CZ  PHE B 160     161.279 189.373 144.933  1.00152.13           C  
ATOM   3722  N   ALA B 161     154.180 189.794 146.853  1.00140.53           N  
ATOM   3723  CA  ALA B 161     152.991 190.286 147.526  1.00159.59           C  
ATOM   3724  C   ALA B 161     152.403 189.199 148.418  1.00161.44           C  
ATOM   3725  O   ALA B 161     152.226 189.415 149.613  1.00156.92           O  
ATOM   3726  CB  ALA B 161     151.998 190.761 146.495  1.00166.58           C  
ATOM   3727  N   GLU B 162     152.106 188.038 147.821  1.00155.68           N  
ATOM   3728  CA  GLU B 162     151.461 186.937 148.519  1.00169.88           C  
ATOM   3729  C   GLU B 162     152.259 186.622 149.777  1.00175.26           C  
ATOM   3730  O   GLU B 162     151.687 186.407 150.842  1.00214.95           O  
ATOM   3731  CB  GLU B 162     151.462 185.679 147.652  1.00176.62           C  
ATOM   3732  CG  GLU B 162     150.211 185.497 146.818  1.00215.17           C  
ATOM   3733  CD  GLU B 162     150.371 184.475 145.705  1.00243.35           C  
ATOM   3734  OE1 GLU B 162     151.518 184.111 145.402  1.00248.76           O  
ATOM   3735  OE2 GLU B 162     149.350 184.024 145.163  1.00302.97           O1-
ATOM   3736  N   ALA B 163     153.585 186.576 149.615  1.00157.41           N  
ATOM   3737  CA  ALA B 163     154.481 186.117 150.661  1.00161.33           C  
ATOM   3738  C   ALA B 163     154.487 187.120 151.805  1.00154.55           C  
ATOM   3739  O   ALA B 163     154.868 186.778 152.919  1.00178.62           O  
ATOM   3740  CB  ALA B 163     155.868 185.908 150.109  1.00160.39           C  
ATOM   3741  N   PHE B 164     154.038 188.346 151.527  1.00122.99           N  
ATOM   3742  CA  PHE B 164     154.127 189.400 152.520  1.00147.14           C  
ATOM   3743  C   PHE B 164     152.744 189.807 153.012  1.00169.74           C  
ATOM   3744  O   PHE B 164     152.588 190.868 153.615  1.00191.22           O  
ATOM   3745  CB  PHE B 164     154.945 190.571 151.976  1.00136.31           C  
ATOM   3746  CG  PHE B 164     156.419 190.273 151.947  1.00147.00           C  
ATOM   3747  CD1 PHE B 164     157.052 189.777 153.080  1.00151.13           C  
ATOM   3748  CD2 PHE B 164     157.153 190.424 150.781  1.00137.16           C  
ATOM   3749  CE1 PHE B 164     158.405 189.489 153.065  1.00157.55           C  
ATOM   3750  CE2 PHE B 164     158.508 190.140 150.765  1.00133.65           C  
ATOM   3751  CZ  PHE B 164     159.127 189.675 151.905  1.00175.11           C  
ATOM   3752  N   GLN B 165     151.763 188.923 152.801  1.00161.56           N  
ATOM   3753  CA  GLN B 165     150.400 189.205 153.218  1.00171.45           C  
ATOM   3754  C   GLN B 165     150.056 190.648 152.841  1.00163.55           C  
ATOM   3755  O   GLN B 165     149.750 191.490 153.690  1.00157.84           O  
ATOM   3756  CB  GLN B 165     150.212 188.757 154.671  1.00186.15           C  
ATOM   3757  CG  GLN B 165     150.823 187.389 154.973  1.00143.10           C  
ATOM   3758  CD  GLN B 165     150.054 186.216 154.396  1.00130.49           C  
ATOM   3759  NE2 GLN B 165     149.409 185.458 155.267  1.00106.30           N  
ATOM   3760  OE1 GLN B 165     150.070 185.943 153.191  1.00126.29           O  
ATOM   3761  N   THR B 166     150.235 190.930 151.545  1.00145.23           N  
ATOM   3762  CA  THR B 166     149.720 192.109 150.869  1.00131.07           C  
ATOM   3763  C   THR B 166     149.389 191.719 149.429  1.00120.06           C  
ATOM   3764  O   THR B 166     149.415 190.537 149.088  1.00147.04           O  
ATOM   3765  CB  THR B 166     150.706 193.284 150.938  1.00148.58           C  
ATOM   3766  CG2 THR B 166     152.002 193.042 150.189  1.00154.77           C  
ATOM   3767  OG1 THR B 166     150.046 194.428 150.395  1.00136.63           O  
ATOM   3768  N   MET B 167     149.104 192.721 148.592  1.00100.05           N  
ATOM   3769  CA  MET B 167     148.864 192.482 147.180  1.00105.77           C  
ATOM   3770  C   MET B 167     149.703 193.454 146.352  1.00106.69           C  
ATOM   3771  O   MET B 167     150.236 194.430 146.886  1.00 89.16           O  
ATOM   3772  CB  MET B 167     147.380 192.655 146.837  1.00134.26           C  
ATOM   3773  CG  MET B 167     146.505 191.486 147.263  1.00162.69           C  
ATOM   3774  SD  MET B 167     146.518 190.110 146.075  1.00185.90           S  
ATOM   3775  CE  MET B 167     147.591 188.958 146.932  1.00213.03           C  
ATOM   3776  N   PRO B 168     149.830 193.217 145.023  1.00124.74           N  
ATOM   3777  CA  PRO B 168     150.745 193.978 144.168  1.00124.70           C  
ATOM   3778  C   PRO B 168     150.223 195.353 143.766  1.00118.64           C  
ATOM   3779  O   PRO B 168     149.057 195.500 143.407  1.00148.43           O  
ATOM   3780  CB  PRO B 168     150.822 193.165 142.862  1.00122.84           C  
ATOM   3781  CG  PRO B 168     150.106 191.858 143.157  1.00138.14           C  
ATOM   3782  CD  PRO B 168     149.131 192.163 144.272  1.00129.42           C  
ATOM   3783  N   ARG B 169     151.125 196.339 143.767  1.00109.30           N  
ATOM   3784  CA  ARG B 169     150.884 197.610 143.106  1.00124.87           C  
ATOM   3785  C   ARG B 169     151.656 197.613 141.790  1.00127.57           C  
ATOM   3786  O   ARG B 169     152.871 197.801 141.795  1.00155.53           O  
ATOM   3787  CB  ARG B 169     151.361 198.772 143.985  1.00139.00           C  
ATOM   3788  CG  ARG B 169     150.932 198.699 145.446  1.00154.13           C  
ATOM   3789  CD  ARG B 169     149.620 199.409 145.651  1.00172.74           C  
ATOM   3790  NE  ARG B 169     149.209 199.477 147.042  1.00168.15           N  
ATOM   3791  CZ  ARG B 169     148.143 200.166 147.421  1.00211.38           C  
ATOM   3792  NH1 ARG B 169     147.458 200.853 146.524  1.00255.01           N1+
ATOM   3793  NH2 ARG B 169     147.760 200.177 148.682  1.00205.48           N  
ATOM   3794  N   TYR B 170     150.954 197.370 140.677  1.00128.46           N  
ATOM   3795  CA  TYR B 170     151.585 197.386 139.366  1.00137.13           C  
ATOM   3796  C   TYR B 170     151.861 198.823 138.952  1.00145.51           C  
ATOM   3797  O   TYR B 170     151.214 199.752 139.433  1.00147.49           O  
ATOM   3798  CB  TYR B 170     150.745 196.666 138.308  1.00124.98           C  
ATOM   3799  CG  TYR B 170     150.380 195.261 138.705  1.00161.09           C  
ATOM   3800  CD1 TYR B 170     151.315 194.242 138.658  1.00182.35           C  
ATOM   3801  CD2 TYR B 170     149.136 194.972 139.242  1.00212.34           C  
ATOM   3802  CE1 TYR B 170     151.004 192.958 139.074  1.00196.47           C  
ATOM   3803  CE2 TYR B 170     148.806 193.691 139.655  1.00219.15           C  
ATOM   3804  CZ  TYR B 170     149.744 192.678 139.572  1.00196.33           C  
ATOM   3805  OH  TYR B 170     149.448 191.408 139.975  1.00196.98           O  
ATOM   3806  N   LEU B 171     152.868 198.976 138.090  1.00147.73           N  
ATOM   3807  CA  LEU B 171     153.031 200.184 137.311  1.00142.53           C  
ATOM   3808  C   LEU B 171     152.572 199.886 135.890  1.00148.89           C  
ATOM   3809  O   LEU B 171     153.252 199.182 135.143  1.00152.39           O  
ATOM   3810  CB  LEU B 171     154.496 200.621 137.350  1.00133.39           C  
ATOM   3811  CG  LEU B 171     154.765 201.985 136.721  1.00144.42           C  
ATOM   3812  CD1 LEU B 171     153.993 203.075 137.442  1.00135.01           C  
ATOM   3813  CD2 LEU B 171     156.249 202.295 136.720  1.00179.24           C  
ATOM   3814  N   PRO B 172     151.351 200.334 135.523  1.00148.93           N  
ATOM   3815  CA  PRO B 172     150.697 199.861 134.307  1.00156.97           C  
ATOM   3816  C   PRO B 172     151.079 200.690 133.087  1.00149.96           C  
ATOM   3817  O   PRO B 172     150.204 201.216 132.409  1.00136.42           O  
ATOM   3818  CB  PRO B 172     149.209 200.034 134.655  1.00159.47           C  
ATOM   3819  CG  PRO B 172     149.162 201.211 135.615  1.00138.59           C  
ATOM   3820  CD  PRO B 172     150.502 201.238 136.316  1.00128.71           C  
ATOM   3821  N   LEU B 173     152.388 200.770 132.803  1.00158.59           N  
ATOM   3822  CA  LEU B 173     152.902 201.616 131.736  1.00143.58           C  
ATOM   3823  C   LEU B 173     153.969 200.860 130.945  1.00139.30           C  
ATOM   3824  O   LEU B 173     154.551 199.903 131.448  1.00135.72           O  
ATOM   3825  CB  LEU B 173     153.451 202.914 132.344  1.00123.63           C  
ATOM   3826  CG  LEU B 173     152.456 203.736 133.169  1.00118.83           C  
ATOM   3827  CD1 LEU B 173     153.151 204.807 133.993  1.00118.38           C  
ATOM   3828  CD2 LEU B 173     151.416 204.379 132.273  1.00121.48           C  
ATOM   3829  N   PRO B 174     154.231 201.230 129.667  1.00145.44           N  
ATOM   3830  CA  PRO B 174     155.338 200.648 128.909  1.00162.34           C  
ATOM   3831  C   PRO B 174     156.643 201.270 129.391  1.00165.52           C  
ATOM   3832  O   PRO B 174     156.628 202.335 130.006  1.00154.16           O  
ATOM   3833  CB  PRO B 174     155.066 201.074 127.459  1.00168.29           C  
ATOM   3834  CG  PRO B 174     154.263 202.353 127.590  1.00176.04           C  
ATOM   3835  CD  PRO B 174     153.483 202.226 128.885  1.00157.87           C  
ATOM   3836  N   VAL B 175     157.759 200.582 129.129  1.00174.00           N  
ATOM   3837  CA  VAL B 175     159.035 200.971 129.704  1.00171.82           C  
ATOM   3838  C   VAL B 175     159.509 202.257 129.033  1.00161.68           C  
ATOM   3839  O   VAL B 175     160.187 203.078 129.655  1.00126.89           O  
ATOM   3840  CB  VAL B 175     160.081 199.845 129.603  1.00191.29           C  
ATOM   3841  CG1 VAL B 175     160.456 199.535 128.161  1.00181.17           C  
ATOM   3842  CG2 VAL B 175     161.320 200.131 130.443  1.00192.11           C  
ATOM   3843  N   VAL B 176     159.095 202.447 127.778  1.00178.96           N  
ATOM   3844  CA  VAL B 176     159.534 203.597 127.012  1.00189.03           C  
ATOM   3845  C   VAL B 176     158.360 204.175 126.227  1.00205.63           C  
ATOM   3846  O   VAL B 176     157.540 203.437 125.677  1.00211.31           O  
ATOM   3847  CB  VAL B 176     160.714 203.229 126.097  1.00186.01           C  
ATOM   3848  CG1 VAL B 176     160.814 204.143 124.883  1.00216.69           C  
ATOM   3849  CG2 VAL B 176     162.021 203.200 126.869  1.00167.72           C  
ATOM   3850  N   PHE B 177     158.307 205.512 126.199  1.00201.63           N  
ATOM   3851  CA  PHE B 177     157.415 206.243 125.320  1.00209.85           C  
ATOM   3852  C   PHE B 177     158.199 206.830 124.158  1.00208.77           C  
ATOM   3853  O   PHE B 177     159.377 207.163 124.286  1.00202.73           O  
ATOM   3854  CB  PHE B 177     156.702 207.368 126.069  1.00213.56           C  
ATOM   3855  CG  PHE B 177     155.513 206.878 126.846  1.00210.17           C  
ATOM   3856  CD1 PHE B 177     154.326 206.566 126.203  1.00196.74           C  
ATOM   3857  CD2 PHE B 177     155.605 206.673 128.211  1.00211.70           C  
ATOM   3858  CE1 PHE B 177     153.247 206.076 126.921  1.00232.76           C  
ATOM   3859  CE2 PHE B 177     154.523 206.188 128.931  1.00208.82           C  
ATOM   3860  CZ  PHE B 177     153.346 205.891 128.283  1.00233.34           C  
ATOM   3861  N   ASP B 178     157.485 207.020 123.050  1.00214.68           N  
ATOM   3862  CA  ASP B 178     158.125 207.501 121.842  1.00204.25           C  
ATOM   3863  C   ASP B 178     158.596 208.934 122.053  1.00196.84           C  
ATOM   3864  O   ASP B 178     159.678 209.298 121.596  1.00225.13           O  
ATOM   3865  CB  ASP B 178     157.240 207.344 120.609  1.00190.17           C  
ATOM   3866  CG  ASP B 178     158.085 207.224 119.359  1.00202.80           C  
ATOM   3867  OD1 ASP B 178     158.948 206.322 119.329  1.00183.62           O  
ATOM   3868  OD2 ASP B 178     157.934 208.081 118.470  1.00248.69           O1-
ATOM   3869  N   ASN B 179     157.818 209.706 122.821  1.00171.76           N  
ATOM   3870  CA  ASN B 179     158.117 211.113 123.024  1.00182.51           C  
ATOM   3871  C   ASN B 179     158.140 211.453 124.513  1.00198.74           C  
ATOM   3872  O   ASN B 179     157.334 210.943 125.288  1.00193.65           O  
ATOM   3873  CB  ASN B 179     157.181 212.020 122.222  1.00173.49           C  
ATOM   3874  CG  ASN B 179     157.211 213.453 122.704  1.00173.95           C  
ATOM   3875  ND2 ASN B 179     158.168 214.231 122.221  1.00176.19           N  
ATOM   3876  OD1 ASN B 179     156.397 213.845 123.536  1.00186.92           O  
ATOM   3877  N   ALA B 180     159.039 212.380 124.875  1.00213.87           N  
ATOM   3878  CA  ALA B 180     159.320 212.758 126.253  1.00198.83           C  
ATOM   3879  C   ALA B 180     158.135 213.501 126.872  1.00161.74           C  
ATOM   3880  O   ALA B 180     157.872 213.356 128.059  1.00135.72           O  
ATOM   3881  CB  ALA B 180     160.577 213.596 126.317  1.00202.86           C  
ATOM   3882  N   ASP B 181     157.454 214.339 126.083  1.00152.86           N  
ATOM   3883  CA  ASP B 181     156.308 215.083 126.586  1.00173.96           C  
ATOM   3884  C   ASP B 181     155.232 214.104 127.052  1.00170.31           C  
ATOM   3885  O   ASP B 181     154.633 214.279 128.118  1.00151.34           O  
ATOM   3886  CB  ASP B 181     155.757 216.040 125.523  1.00215.49           C  
ATOM   3887  CG  ASP B 181     156.384 217.428 125.529  1.00216.76           C  
ATOM   3888  OD1 ASP B 181     157.018 217.781 126.542  1.00201.98           O  
ATOM   3889  OD2 ASP B 181     156.236 218.149 124.517  1.00221.97           O1-
ATOM   3890  N   VAL B 182     154.972 213.100 126.204  1.00178.78           N  
ATOM   3891  CA  VAL B 182     154.026 212.040 126.506  1.00183.97           C  
ATOM   3892  C   VAL B 182     154.356 211.499 127.896  1.00190.87           C  
ATOM   3893  O   VAL B 182     153.527 211.543 128.803  1.00186.52           O  
ATOM   3894  CB  VAL B 182     154.068 210.933 125.431  1.00189.90           C  
ATOM   3895  CG1 VAL B 182     153.087 209.810 125.721  1.00193.42           C  
ATOM   3896  CG2 VAL B 182     153.836 211.483 124.030  1.00186.98           C  
ATOM   3897  N   LYS B 183     155.623 211.096 128.061  1.00193.61           N  
ATOM   3898  CA  LYS B 183     156.122 210.427 129.251  1.00178.93           C  
ATOM   3899  C   LYS B 183     155.869 211.297 130.480  1.00158.78           C  
ATOM   3900  O   LYS B 183     155.413 210.799 131.510  1.00166.81           O  
ATOM   3901  CB  LYS B 183     157.610 210.090 129.079  1.00190.38           C  
ATOM   3902  CG  LYS B 183     158.266 209.337 130.233  1.00214.30           C  
ATOM   3903  CD  LYS B 183     158.832 210.241 131.319  1.00214.21           C  
ATOM   3904  CE  LYS B 183     160.016 209.649 132.055  1.00187.67           C  
ATOM   3905  NZ  LYS B 183     160.593 210.605 133.030  1.00161.22           N1+
ATOM   3906  N   ARG B 184     156.170 212.596 130.356  1.00150.11           N  
ATOM   3907  CA  ARG B 184     156.040 213.531 131.461  1.00172.02           C  
ATOM   3908  C   ARG B 184     154.585 213.569 131.906  1.00176.94           C  
ATOM   3909  O   ARG B 184     154.288 213.560 133.099  1.00165.94           O  
ATOM   3910  CB  ARG B 184     156.455 214.946 131.043  1.00200.09           C  
ATOM   3911  CG  ARG B 184     157.869 215.330 131.451  1.00213.91           C  
ATOM   3912  CD  ARG B 184     158.200 216.771 131.111  1.00208.72           C  
ATOM   3913  NE  ARG B 184     158.353 216.946 129.675  1.00223.27           N  
ATOM   3914  CZ  ARG B 184     159.410 216.556 128.961  1.00234.92           C  
ATOM   3915  NH1 ARG B 184     160.437 215.966 129.548  1.00197.53           N1+
ATOM   3916  NH2 ARG B 184     159.439 216.771 127.658  1.00258.40           N  
ATOM   3917  N   MET B 185     153.687 213.599 130.921  1.00192.95           N  
ATOM   3918  CA  MET B 185     152.303 213.932 131.197  1.00208.04           C  
ATOM   3919  C   MET B 185     151.583 212.723 131.796  1.00185.44           C  
ATOM   3920  O   MET B 185     150.684 212.881 132.622  1.00166.17           O  
ATOM   3921  CB  MET B 185     151.612 214.461 129.938  1.00233.82           C  
ATOM   3922  CG  MET B 185     152.237 215.768 129.463  1.00244.03           C  
ATOM   3923  SD  MET B 185     151.424 216.565 128.055  1.00238.17           S  
ATOM   3924  CE  MET B 185     150.365 217.757 128.880  1.00168.57           C  
ATOM   3925  N   VAL B 186     152.102 211.528 131.494  1.00161.58           N  
ATOM   3926  CA  VAL B 186     151.593 210.270 132.015  1.00153.66           C  
ATOM   3927  C   VAL B 186     151.952 210.128 133.492  1.00157.30           C  
ATOM   3928  O   VAL B 186     151.126 209.701 134.296  1.00192.02           O  
ATOM   3929  CB  VAL B 186     152.136 209.078 131.205  1.00149.33           C  
ATOM   3930  CG1 VAL B 186     151.816 207.755 131.890  1.00151.53           C  
ATOM   3931  CG2 VAL B 186     151.619 209.086 129.774  1.00141.50           C  
ATOM   3932  N   GLU B 187     153.211 210.427 133.830  1.00154.54           N  
ATOM   3933  CA  GLU B 187     153.719 210.222 135.176  1.00166.38           C  
ATOM   3934  C   GLU B 187     152.986 211.138 136.151  1.00166.89           C  
ATOM   3935  O   GLU B 187     152.993 210.914 137.360  1.00142.14           O  
ATOM   3936  CB  GLU B 187     155.223 210.490 135.219  1.00191.28           C  
ATOM   3937  CG  GLU B 187     156.046 209.405 134.547  1.00216.01           C  
ATOM   3938  CD  GLU B 187     157.553 209.573 134.662  1.00241.21           C  
ATOM   3939  OE1 GLU B 187     158.263 208.544 134.707  1.00230.83           O  
ATOM   3940  OE2 GLU B 187     158.014 210.728 134.706  1.00284.73           O1-
ATOM   3941  N   LYS B 188     152.352 212.180 135.607  1.00181.24           N  
ATOM   3942  CA  LYS B 188     151.711 213.192 136.429  1.00209.90           C  
ATOM   3943  C   LYS B 188     150.241 212.844 136.678  1.00204.00           C  
ATOM   3944  O   LYS B 188     149.620 213.408 137.573  1.00195.83           O  
ATOM   3945  CB  LYS B 188     151.959 214.592 135.852  1.00242.34           C  
ATOM   3946  CG  LYS B 188     153.319 215.197 136.200  1.00231.92           C  
ATOM   3947  CD  LYS B 188     153.567 216.571 135.607  1.00236.28           C  
ATOM   3948  CE  LYS B 188     154.422 216.543 134.358  1.00222.66           C  
ATOM   3949  NZ  LYS B 188     155.855 216.759 134.671  1.00223.57           N1+
ATOM   3950  N   ASP B 189     149.705 211.869 135.929  1.00176.33           N  
ATOM   3951  CA  ASP B 189     148.324 211.421 136.074  1.00160.33           C  
ATOM   3952  C   ASP B 189     148.032 211.025 137.522  1.00163.46           C  
ATOM   3953  O   ASP B 189     148.859 210.405 138.179  1.00167.07           O  
ATOM   3954  CB  ASP B 189     148.015 210.267 135.112  1.00176.46           C  
ATOM   3955  CG  ASP B 189     146.781 209.455 135.483  1.00194.55           C  
ATOM   3956  OD1 ASP B 189     146.917 208.503 136.280  1.00176.69           O  
ATOM   3957  OD2 ASP B 189     145.695 209.780 134.976  1.00215.09           O1-
ATOM   3958  N   ARG B 190     146.809 211.309 137.987  1.00180.47           N  
ATOM   3959  CA  ARG B 190     146.475 211.235 139.402  1.00190.40           C  
ATOM   3960  C   ARG B 190     146.847 209.861 139.962  1.00187.50           C  
ATOM   3961  O   ARG B 190     147.485 209.765 141.008  1.00157.09           O  
ATOM   3962  CB  ARG B 190     144.993 211.555 139.628  1.00210.56           C  
ATOM   3963  CG  ARG B 190     144.581 212.961 139.215  1.00226.87           C  
ATOM   3964  CD  ARG B 190     145.135 214.009 140.156  1.00233.03           C  
ATOM   3965  NE  ARG B 190     144.597 213.888 141.505  1.00224.28           N  
ATOM   3966  CZ  ARG B 190     143.442 214.406 141.907  1.00244.88           C  
ATOM   3967  NH1 ARG B 190     142.682 215.076 141.060  1.00278.58           N1+
ATOM   3968  NH2 ARG B 190     143.050 214.256 143.159  1.00259.51           N  
ATOM   3969  N   HIS B 191     146.502 208.811 139.210  1.00210.06           N  
ATOM   3970  CA  HIS B 191     146.637 207.431 139.643  1.00210.76           C  
ATOM   3971  C   HIS B 191     148.080 206.950 139.525  1.00203.06           C  
ATOM   3972  O   HIS B 191     148.608 206.388 140.479  1.00198.85           O  
ATOM   3973  CB  HIS B 191     145.638 206.571 138.862  1.00236.90           C  
ATOM   3974  CG  HIS B 191     144.342 207.282 138.696  1.00257.73           C  
ATOM   3975  CD2 HIS B 191     143.450 207.714 139.613  1.00252.61           C  
ATOM   3976  ND1 HIS B 191     143.907 207.762 137.475  1.00276.59           N  
ATOM   3977  CE1 HIS B 191     142.767 208.404 137.641  1.00273.68           C  
ATOM   3978  NE2 HIS B 191     142.464 208.384 138.943  1.00261.88           N  
ATOM   3979  N   ILE B 192     148.691 207.160 138.349  1.00171.63           N  
ATOM   3980  CA  ILE B 192     150.042 206.715 138.030  1.00145.74           C  
ATOM   3981  C   ILE B 192     151.015 207.260 139.072  1.00134.69           C  
ATOM   3982  O   ILE B 192     151.944 206.573 139.491  1.00124.00           O  
ATOM   3983  CB  ILE B 192     150.440 207.161 136.604  1.00140.61           C  
ATOM   3984  CG1 ILE B 192     149.549 206.555 135.516  1.00144.25           C  
ATOM   3985  CG2 ILE B 192     151.915 206.901 136.337  1.00124.67           C  
ATOM   3986  CD1 ILE B 192     149.377 205.062 135.604  1.00174.42           C  
ATOM   3987  N   GLU B 193     150.786 208.510 139.483  1.00140.98           N  
ATOM   3988  CA  GLU B 193     151.768 209.265 140.242  1.00163.81           C  
ATOM   3989  C   GLU B 193     151.988 208.639 141.617  1.00167.93           C  
ATOM   3990  O   GLU B 193     153.124 208.579 142.079  1.00209.19           O  
ATOM   3991  CB  GLU B 193     151.362 210.735 140.345  1.00176.40           C  
ATOM   3992  CG  GLU B 193     152.394 211.598 141.045  1.00190.75           C  
ATOM   3993  CD  GLU B 193     151.940 213.011 141.364  1.00198.48           C  
ATOM   3994  OE1 GLU B 193     152.108 213.887 140.493  1.00220.69           O  
ATOM   3995  OE2 GLU B 193     151.419 213.231 142.481  1.00192.80           O1-
ATOM   3996  N   ARG B 194     150.903 208.214 142.273  1.00153.95           N  
ATOM   3997  CA  ARG B 194     150.999 207.618 143.598  1.00168.28           C  
ATOM   3998  C   ARG B 194     151.801 206.320 143.518  1.00185.05           C  
ATOM   3999  O   ARG B 194     152.426 205.915 144.497  1.00232.02           O  
ATOM   4000  CB  ARG B 194     149.614 207.322 144.174  1.00165.43           C  
ATOM   4001  CG  ARG B 194     148.885 208.537 144.733  1.00173.41           C  
ATOM   4002  CD  ARG B 194     147.545 208.055 145.277  1.00220.69           C  
ATOM   4003  NE  ARG B 194     146.363 208.822 144.878  1.00274.10           N  
ATOM   4004  CZ  ARG B 194     145.243 208.327 144.325  1.00248.87           C  
ATOM   4005  NH1 ARG B 194     145.106 207.030 144.081  1.00213.13           N1+
ATOM   4006  NH2 ARG B 194     144.252 209.145 144.018  1.00238.83           N  
ATOM   4007  N   ILE B 195     151.721 205.638 142.368  1.00164.70           N  
ATOM   4008  CA  ILE B 195     152.495 204.424 142.175  1.00162.14           C  
ATOM   4009  C   ILE B 195     153.980 204.780 142.108  1.00165.98           C  
ATOM   4010  O   ILE B 195     154.787 204.180 142.812  1.00189.05           O  
ATOM   4011  CB  ILE B 195     152.021 203.594 140.964  1.00164.61           C  
ATOM   4012  CG1 ILE B 195     150.505 203.387 140.953  1.00170.55           C  
ATOM   4013  CG2 ILE B 195     152.746 202.258 140.920  1.00165.20           C  
ATOM   4014  CD1 ILE B 195     149.967 202.924 139.617  1.00191.15           C  
ATOM   4015  N   ILE B 196     154.339 205.804 141.324  1.00137.92           N  
ATOM   4016  CA  ILE B 196     155.747 206.158 141.237  1.00138.32           C  
ATOM   4017  C   ILE B 196     156.227 206.686 142.580  1.00145.13           C  
ATOM   4018  O   ILE B 196     157.372 206.433 142.952  1.00167.11           O  
ATOM   4019  CB  ILE B 196     156.060 207.167 140.122  1.00136.21           C  
ATOM   4020  CG1 ILE B 196     155.759 206.574 138.744  1.00161.49           C  
ATOM   4021  CG2 ILE B 196     157.524 207.572 140.243  1.00119.74           C  
ATOM   4022  CD1 ILE B 196     155.737 207.578 137.626  1.00183.89           C  
ATOM   4023  N   GLU B 197     155.356 207.459 143.245  1.00151.16           N  
ATOM   4024  CA  GLU B 197     155.609 208.052 144.553  1.00177.52           C  
ATOM   4025  C   GLU B 197     155.848 206.962 145.597  1.00195.83           C  
ATOM   4026  O   GLU B 197     156.732 207.100 146.445  1.00250.33           O  
ATOM   4027  CB  GLU B 197     154.445 208.947 144.988  1.00180.94           C  
ATOM   4028  CG  GLU B 197     154.445 209.271 146.479  1.00186.43           C  
ATOM   4029  CD  GLU B 197     155.445 210.316 146.958  1.00186.91           C  
ATOM   4030  OE1 GLU B 197     156.019 211.012 146.099  1.00174.92           O  
ATOM   4031  OE2 GLU B 197     155.632 210.448 148.190  1.00221.03           O1-
ATOM   4032  N   MET B 198     155.028 205.904 145.558  1.00178.91           N  
ATOM   4033  CA  MET B 198     155.235 204.753 146.427  1.00165.90           C  
ATOM   4034  C   MET B 198     156.602 204.145 146.118  1.00154.59           C  
ATOM   4035  O   MET B 198     157.312 203.714 147.028  1.00168.77           O  
ATOM   4036  CB  MET B 198     154.139 203.690 146.250  1.00191.40           C  
ATOM   4037  CG  MET B 198     154.254 202.521 147.241  1.00203.97           C  
ATOM   4038  SD  MET B 198     152.920 201.258 147.255  1.00209.45           S  
ATOM   4039  CE  MET B 198     151.589 202.199 148.001  1.00207.04           C  
ATOM   4040  N   GLY B 199     156.943 204.117 144.821  1.00142.21           N  
ATOM   4041  CA  GLY B 199     158.263 203.748 144.339  1.00123.28           C  
ATOM   4042  C   GLY B 199     159.363 204.487 145.095  1.00115.43           C  
ATOM   4043  O   GLY B 199     160.339 203.884 145.527  1.00149.38           O  
ATOM   4044  N   LYS B 200     159.181 205.797 145.261  1.00121.28           N  
ATOM   4045  CA  LYS B 200     160.193 206.656 145.851  1.00125.99           C  
ATOM   4046  C   LYS B 200     160.157 206.540 147.376  1.00129.03           C  
ATOM   4047  O   LYS B 200     161.182 206.719 148.037  1.00126.00           O  
ATOM   4048  CB  LYS B 200     160.043 208.079 145.298  1.00131.96           C  
ATOM   4049  CG  LYS B 200     159.939 208.136 143.779  1.00146.37           C  
ATOM   4050  CD  LYS B 200     159.977 209.511 143.157  1.00178.49           C  
ATOM   4051  CE  LYS B 200     160.370 209.462 141.694  1.00207.79           C  
ATOM   4052  NZ  LYS B 200     161.053 210.707 141.264  1.00229.72           N1+
ATOM   4053  N   GLN B 201     158.989 206.172 147.922  1.00139.29           N  
ATOM   4054  CA  GLN B 201     158.812 206.049 149.364  1.00147.08           C  
ATOM   4055  C   GLN B 201     159.470 204.767 149.860  1.00147.41           C  
ATOM   4056  O   GLN B 201     159.898 204.695 151.012  1.00151.97           O  
ATOM   4057  CB  GLN B 201     157.330 206.050 149.745  1.00146.38           C  
ATOM   4058  CG  GLN B 201     156.748 207.453 149.863  1.00168.43           C  
ATOM   4059  CD  GLN B 201     157.578 208.399 150.701  1.00163.56           C  
ATOM   4060  NE2 GLN B 201     157.883 209.558 150.137  1.00178.17           N  
ATOM   4061  OE1 GLN B 201     157.913 208.113 151.849  1.00136.38           O  
ATOM   4062  N   ALA B 202     159.536 203.770 148.968  1.00144.01           N  
ATOM   4063  CA  ALA B 202     160.042 202.447 149.296  1.00135.74           C  
ATOM   4064  C   ALA B 202     161.331 202.581 150.093  1.00146.96           C  
ATOM   4065  O   ALA B 202     162.229 203.320 149.692  1.00145.93           O  
ATOM   4066  CB  ALA B 202     160.255 201.639 148.041  1.00122.89           C  
ATOM   4067  N   ASN B 203     161.394 201.865 151.221  1.00152.45           N  
ATOM   4068  CA  ASN B 203     162.587 201.828 152.051  1.00160.79           C  
ATOM   4069  C   ASN B 203     163.416 200.587 151.719  1.00154.90           C  
ATOM   4070  O   ASN B 203     164.596 200.533 152.057  1.00169.24           O  
ATOM   4071  CB  ASN B 203     162.262 201.978 153.539  1.00153.45           C  
ATOM   4072  CG  ASN B 203     161.500 200.796 154.092  1.00141.64           C  
ATOM   4073  ND2 ASN B 203     162.033 200.165 155.124  1.00180.38           N  
ATOM   4074  OD1 ASN B 203     160.441 200.451 153.584  1.00122.80           O  
ATOM   4075  N   ILE B 204     162.803 199.617 151.028  1.00139.55           N  
ATOM   4076  CA  ILE B 204     163.522 198.485 150.455  1.00113.04           C  
ATOM   4077  C   ILE B 204     163.393 198.504 148.932  1.00 97.62           C  
ATOM   4078  O   ILE B 204     162.322 198.749 148.385  1.00 95.37           O  
ATOM   4079  CB  ILE B 204     163.042 197.141 151.046  1.00102.23           C  
ATOM   4080  CG1 ILE B 204     163.185 197.089 152.571  1.00 99.93           C  
ATOM   4081  CG2 ILE B 204     163.756 195.976 150.375  1.00 87.74           C  
ATOM   4082  CD1 ILE B 204     162.645 195.818 153.210  1.00 92.61           C  
ATOM   4083  N   ALA B 205     164.503 198.230 148.249  1.00 88.36           N  
ATOM   4084  CA  ALA B 205     164.481 198.049 146.810  1.00100.56           C  
ATOM   4085  C   ALA B 205     165.418 196.904 146.425  1.00128.53           C  
ATOM   4086  O   ALA B 205     166.528 196.787 146.939  1.00127.96           O  
ATOM   4087  CB  ALA B 205     164.826 199.335 146.105  1.00 95.66           C  
ATOM   4088  N   LEU B 206     164.932 196.040 145.528  1.00146.80           N  
ATOM   4089  CA  LEU B 206     165.646 194.845 145.103  1.00120.95           C  
ATOM   4090  C   LEU B 206     165.667 194.804 143.577  1.00116.20           C  
ATOM   4091  O   LEU B 206     164.622 194.891 142.940  1.00116.11           O  
ATOM   4092  CB  LEU B 206     164.927 193.618 145.676  1.00 99.82           C  
ATOM   4093  CG  LEU B 206     165.470 192.264 145.239  1.00 91.53           C  
ATOM   4094  CD1 LEU B 206     166.877 192.075 145.770  1.00123.12           C  
ATOM   4095  CD2 LEU B 206     164.565 191.142 145.722  1.00 91.13           C  
ATOM   4096  N   PHE B 207     166.864 194.670 142.995  1.00121.61           N  
ATOM   4097  CA  PHE B 207     167.018 194.776 141.552  1.00126.78           C  
ATOM   4098  C   PHE B 207     168.286 194.057 141.112  1.00134.16           C  
ATOM   4099  O   PHE B 207     169.213 193.877 141.899  1.00148.87           O  
ATOM   4100  CB  PHE B 207     167.109 196.240 141.110  1.00132.27           C  
ATOM   4101  CG  PHE B 207     168.103 197.079 141.875  1.00139.02           C  
ATOM   4102  CD1 PHE B 207     167.738 197.721 143.052  1.00129.20           C  
ATOM   4103  CD2 PHE B 207     169.409 197.221 141.432  1.00151.32           C  
ATOM   4104  CE1 PHE B 207     168.649 198.489 143.761  1.00125.57           C  
ATOM   4105  CE2 PHE B 207     170.322 197.987 142.146  1.00161.75           C  
ATOM   4106  CZ  PHE B 207     169.941 198.617 143.310  1.00141.62           C  
ATOM   4107  N   THR B 208     168.320 193.695 139.828  1.00142.17           N  
ATOM   4108  CA  THR B 208     169.556 193.260 139.207  1.00156.29           C  
ATOM   4109  C   THR B 208     170.104 194.392 138.348  1.00159.46           C  
ATOM   4110  O   THR B 208     169.460 195.432 138.205  1.00176.64           O  
ATOM   4111  CB  THR B 208     169.354 191.961 138.418  1.00171.48           C  
ATOM   4112  CG2 THR B 208     168.602 192.152 137.116  1.00134.97           C  
ATOM   4113  OG1 THR B 208     170.663 191.426 138.203  1.00196.29           O  
ATOM   4114  N   VAL B 209     171.311 194.179 137.815  1.00148.76           N  
ATOM   4115  CA  VAL B 209     171.825 194.991 136.724  1.00160.24           C  
ATOM   4116  C   VAL B 209     171.879 194.136 135.462  1.00167.89           C  
ATOM   4117  O   VAL B 209     172.154 192.942 135.518  1.00211.22           O  
ATOM   4118  CB  VAL B 209     173.192 195.625 137.058  1.00140.18           C  
ATOM   4119  CG1 VAL B 209     173.115 196.534 138.276  1.00141.66           C  
ATOM   4120  CG2 VAL B 209     174.286 194.587 137.239  1.00111.92           C  
ATOM   4121  N   GLY B 210     171.593 194.753 134.321  1.00161.93           N  
ATOM   4122  CA  GLY B 210     171.499 194.000 133.085  1.00196.49           C  
ATOM   4123  C   GLY B 210     172.819 193.980 132.321  1.00198.90           C  
ATOM   4124  O   GLY B 210     173.826 194.541 132.761  1.00174.02           O  
ATOM   4125  N   THR B 211     172.769 193.311 131.164  1.00203.16           N  
ATOM   4126  CA  THR B 211     173.920 193.051 130.321  1.00211.96           C  
ATOM   4127  C   THR B 211     173.818 193.943 129.090  1.00222.22           C  
ATOM   4128  O   THR B 211     172.762 194.510 128.830  1.00229.35           O  
ATOM   4129  CB  THR B 211     173.993 191.560 129.960  1.00234.62           C  
ATOM   4130  CG2 THR B 211     172.929 191.120 128.978  1.00209.82           C  
ATOM   4131  OG1 THR B 211     175.295 191.314 129.426  1.00315.55           O  
ATOM   4132  N   VAL B 212     174.919 194.067 128.340  1.00244.80           N  
ATOM   4133  CA  VAL B 212     174.911 194.871 127.128  1.00245.11           C  
ATOM   4134  C   VAL B 212     174.864 193.968 125.892  1.00243.47           C  
ATOM   4135  O   VAL B 212     174.844 194.465 124.765  1.00181.32           O  
ATOM   4136  CB  VAL B 212     176.081 195.877 127.080  1.00231.80           C  
ATOM   4137  CG1 VAL B 212     177.418 195.203 126.815  1.00243.69           C  
ATOM   4138  CG2 VAL B 212     175.821 196.986 126.072  1.00214.02           C  
ATOM   4139  N   ARG B 213     174.865 192.644 126.107  1.00228.94           N  
ATOM   4140  CA  ARG B 213     174.841 191.678 125.016  1.00221.66           C  
ATOM   4141  C   ARG B 213     173.659 192.000 124.102  1.00253.49           C  
ATOM   4142  O   ARG B 213     172.664 192.560 124.551  1.00266.35           O  
ATOM   4143  CB  ARG B 213     174.710 190.243 125.538  1.00184.18           C  
ATOM   4144  CG  ARG B 213     175.989 189.634 126.093  1.00174.44           C  
ATOM   4145  CD  ARG B 213     175.777 188.201 126.558  1.00216.26           C  
ATOM   4146  NE  ARG B 213     174.516 188.013 127.265  1.00253.03           N  
ATOM   4147  CZ  ARG B 213     174.384 187.874 128.581  1.00274.28           C  
ATOM   4148  NH1 ARG B 213     175.447 187.892 129.365  1.00278.46           N1+
ATOM   4149  NH2 ARG B 213     173.186 187.713 129.110  1.00288.27           N  
ATOM   4150  N   ASP B 214     173.759 191.620 122.824  1.00271.30           N  
ATOM   4151  CA  ASP B 214     172.724 191.940 121.852  1.00260.41           C  
ATOM   4152  C   ASP B 214     171.480 191.088 122.105  1.00274.37           C  
ATOM   4153  O   ASP B 214     170.481 191.196 121.393  1.00271.89           O  
ATOM   4154  CB  ASP B 214     173.254 191.861 120.418  1.00222.72           C  
ATOM   4155  CG  ASP B 214     173.817 193.175 119.902  1.00212.85           C  
ATOM   4156  OD1 ASP B 214     174.144 194.054 120.735  1.00191.87           O  
ATOM   4157  OD2 ASP B 214     173.947 193.306 118.668  1.00205.71           O1-
ATOM   4158  N   GLU B 215     171.548 190.264 123.159  1.00269.02           N  
ATOM   4159  CA  GLU B 215     170.474 189.368 123.551  1.00245.83           C  
ATOM   4160  C   GLU B 215     169.694 189.986 124.711  1.00219.11           C  
ATOM   4161  O   GLU B 215     168.846 189.323 125.298  1.00239.32           O  
ATOM   4162  CB  GLU B 215     171.037 188.000 123.957  1.00262.49           C  
ATOM   4163  CG  GLU B 215     171.314 187.073 122.782  1.00263.81           C  
ATOM   4164  CD  GLU B 215     172.621 186.298 122.849  1.00244.58           C  
ATOM   4165  OE1 GLU B 215     173.060 185.968 123.970  1.00245.79           O  
ATOM   4166  OE2 GLU B 215     173.207 186.035 121.781  1.00229.18           O1-
ATOM   4167  N   ALA B 216     169.997 191.249 125.035  1.00207.51           N  
ATOM   4168  CA  ALA B 216     169.230 191.989 126.023  1.00210.23           C  
ATOM   4169  C   ALA B 216     167.819 192.199 125.501  1.00222.23           C  
ATOM   4170  O   ALA B 216     167.606 192.383 124.300  1.00229.56           O  
ATOM   4171  CB  ALA B 216     169.859 193.315 126.352  1.00175.33           C  
ATOM   4172  N   LEU B 217     166.885 192.185 126.456  1.00213.64           N  
ATOM   4173  CA  LEU B 217     165.456 192.258 126.210  1.00216.08           C  
ATOM   4174  C   LEU B 217     165.183 193.550 125.438  1.00221.04           C  
ATOM   4175  O   LEU B 217     164.424 193.576 124.462  1.00244.02           O  
ATOM   4176  CB  LEU B 217     164.763 192.252 127.585  1.00228.41           C  
ATOM   4177  CG  LEU B 217     165.505 191.553 128.756  1.00220.06           C  
ATOM   4178  CD1 LEU B 217     166.689 192.402 129.251  1.00164.18           C  
ATOM   4179  CD2 LEU B 217     164.566 191.239 129.913  1.00252.07           C  
ATOM   4180  N   LEU B 218     165.853 194.613 125.900  1.00210.97           N  
ATOM   4181  CA  LEU B 218     165.641 195.972 125.429  1.00212.63           C  
ATOM   4182  C   LEU B 218     166.135 196.120 123.990  1.00200.61           C  
ATOM   4183  O   LEU B 218     165.527 196.829 123.191  1.00171.07           O  
ATOM   4184  CB  LEU B 218     166.340 196.927 126.402  1.00198.37           C  
ATOM   4185  CG  LEU B 218     165.743 196.920 127.810  1.00171.81           C  
ATOM   4186  CD1 LEU B 218     166.604 197.679 128.797  1.00142.46           C  
ATOM   4187  CD2 LEU B 218     164.334 197.490 127.792  1.00178.72           C  
ATOM   4188  N   PHE B 219     167.195 195.381 123.651  1.00201.43           N  
ATOM   4189  CA  PHE B 219     167.722 195.373 122.298  1.00194.56           C  
ATOM   4190  C   PHE B 219     166.737 194.689 121.357  1.00215.93           C  
ATOM   4191  O   PHE B 219     166.449 195.215 120.283  1.00210.69           O  
ATOM   4192  CB  PHE B 219     169.075 194.664 122.272  1.00201.20           C  
ATOM   4193  CG  PHE B 219     170.252 195.554 122.575  1.00218.10           C  
ATOM   4194  CD1 PHE B 219     170.441 196.076 123.844  1.00221.20           C  
ATOM   4195  CD2 PHE B 219     171.173 195.866 121.589  1.00238.56           C  
ATOM   4196  CE1 PHE B 219     171.532 196.889 124.117  1.00229.53           C  
ATOM   4197  CE2 PHE B 219     172.264 196.675 121.864  1.00229.68           C  
ATOM   4198  CZ  PHE B 219     172.423 197.214 123.120  1.00214.47           C  
ATOM   4199  N   ARG B 220     166.229 193.521 121.782  1.00222.99           N  
ATOM   4200  CA  ARG B 220     165.323 192.704 120.989  1.00221.57           C  
ATOM   4201  C   ARG B 220     164.011 193.450 120.729  1.00247.96           C  
ATOM   4202  O   ARG B 220     163.701 193.755 119.579  1.00275.91           O  
ATOM   4203  CB  ARG B 220     165.129 191.323 121.626  1.00172.09           C  
ATOM   4204  N   LEU B 221     163.248 193.747 121.792  1.00250.00           N  
ATOM   4205  CA  LEU B 221     161.976 194.452 121.663  1.00250.00           C  
ATOM   4206  C   LEU B 221     162.225 195.864 121.134  1.00250.00           C  
ATOM   4207  O   LEU B 221     163.246 196.479 121.434  1.00250.00           O  
ATOM   4208  CB  LEU B 221     161.241 194.465 123.012  1.00250.00           C  
ATOM   4209  CG  LEU B 221     159.851 195.122 123.049  1.00250.00           C  
ATOM   4210  CD1 LEU B 221     158.902 194.491 122.033  1.00250.00           C  
ATOM   4211  CD2 LEU B 221     159.242 195.036 124.445  1.00250.00           C  
ATOM   4212  N   GLY B 222     161.289 196.366 120.324  1.00246.90           N  
ATOM   4213  CA  GLY B 222     161.523 197.564 119.532  1.00250.00           C  
ATOM   4214  C   GLY B 222     160.884 198.814 120.136  1.00250.00           C  
ATOM   4215  O   GLY B 222     159.947 199.368 119.561  1.00250.00           O  
ATOM   4216  N   TYR B 223     161.457 199.279 121.258  1.00227.25           N  
ATOM   4217  CA  TYR B 223     161.165 200.583 121.831  1.00226.98           C  
ATOM   4218  C   TYR B 223     162.383 201.495 121.673  1.00241.95           C  
ATOM   4219  O   TYR B 223     162.387 202.618 122.170  1.00260.05           O  
ATOM   4220  CB  TYR B 223     160.770 200.441 123.303  1.00196.96           C  
ATOM   4221  CG  TYR B 223     159.438 199.778 123.557  1.00209.87           C  
ATOM   4222  CD1 TYR B 223     158.343 200.019 122.743  1.00259.11           C  
ATOM   4223  CD2 TYR B 223     159.269 198.892 124.607  1.00186.17           C  
ATOM   4224  CE1 TYR B 223     157.117 199.412 122.972  1.00243.23           C  
ATOM   4225  CE2 TYR B 223     158.053 198.274 124.850  1.00201.94           C  
ATOM   4226  CZ  TYR B 223     156.972 198.527 124.024  1.00220.53           C  
ATOM   4227  OH  TYR B 223     155.763 197.930 124.230  1.00231.35           O  
ATOM   4228  N   PHE B 224     163.404 200.993 120.962  1.00225.69           N  
ATOM   4229  CA  PHE B 224     164.664 201.697 120.784  1.00204.91           C  
ATOM   4230  C   PHE B 224     165.068 201.729 119.317  1.00223.41           C  
ATOM   4231  O   PHE B 224     165.012 200.710 118.630  1.00243.85           O  
ATOM   4232  CB  PHE B 224     165.792 200.979 121.521  1.00198.89           C  
ATOM   4233  CG  PHE B 224     165.732 201.145 123.013  1.00210.90           C  
ATOM   4234  CD1 PHE B 224     166.055 202.357 123.603  1.00203.24           C  
ATOM   4235  CD2 PHE B 224     165.317 200.095 123.814  1.00224.72           C  
ATOM   4236  CE1 PHE B 224     165.968 202.509 124.978  1.00206.44           C  
ATOM   4237  CE2 PHE B 224     165.251 200.243 125.189  1.00246.68           C  
ATOM   4238  CZ  PHE B 224     165.566 201.454 125.765  1.00236.22           C  
ATOM   4239  N   ASN B 225     165.581 202.892 118.907  1.00219.90           N  
ATOM   4240  CA  ASN B 225     166.135 203.101 117.580  1.00215.83           C  
ATOM   4241  C   ASN B 225     167.298 202.134 117.386  1.00215.83           C  
ATOM   4242  O   ASN B 225     168.157 202.041 118.257  1.00210.02           O  
ATOM   4243  CB  ASN B 225     166.624 204.543 117.409  1.00189.36           C  
ATOM   4244  CG  ASN B 225     165.539 205.577 117.627  1.00177.87           C  
ATOM   4245  ND2 ASN B 225     164.429 205.428 116.923  1.00180.75           N  
ATOM   4246  OD1 ASN B 225     165.700 206.504 118.421  1.00160.01           O  
ATOM   4247  N   GLU B 226     167.306 201.428 116.249  1.00215.51           N  
ATOM   4248  CA  GLU B 226     168.426 200.578 115.885  1.00229.96           C  
ATOM   4249  C   GLU B 226     169.681 201.442 115.815  1.00253.61           C  
ATOM   4250  O   GLU B 226     170.720 201.095 116.380  1.00258.28           O  
ATOM   4251  CB  GLU B 226     168.156 199.859 114.560  1.00200.91           C  
ATOM   4252  N   GLU B 227     169.520 202.622 115.206  1.00269.14           N  
ATOM   4253  CA  GLU B 227     170.603 203.570 115.020  1.00271.10           C  
ATOM   4254  C   GLU B 227     171.116 204.048 116.376  1.00286.41           C  
ATOM   4255  O   GLU B 227     172.323 204.087 116.597  1.00312.78           O  
ATOM   4256  CB  GLU B 227     170.149 204.746 114.153  1.00256.80           C  
ATOM   4257  CG  GLU B 227     168.860 205.381 114.633  1.00242.78           C  
ATOM   4258  CD  GLU B 227     168.436 206.636 113.892  1.00244.98           C  
ATOM   4259  OE1 GLU B 227     169.273 207.209 113.163  1.00242.90           O  
ATOM   4260  OE2 GLU B 227     167.290 207.075 114.106  1.00287.55           O1-
ATOM   4261  N   GLU B 228     170.192 204.375 117.290  1.00283.11           N  
ATOM   4262  CA  GLU B 228     170.537 204.979 118.569  1.00272.61           C  
ATOM   4263  C   GLU B 228     171.053 203.926 119.544  1.00243.15           C  
ATOM   4264  O   GLU B 228     171.831 204.244 120.443  1.00208.17           O  
ATOM   4265  CB  GLU B 228     169.336 205.703 119.176  1.00250.00           C  
ATOM   4266  CG  GLU B 228     168.944 206.952 118.399  1.00250.00           C  
ATOM   4267  CD  GLU B 228     170.093 207.924 118.170  1.00250.00           C  
ATOM   4268  OE1 GLU B 228     170.866 208.131 119.120  1.00250.00           O  
ATOM   4269  OE2 GLU B 228     170.220 208.473 117.052  1.00238.52           O1-
ATOM   4270  N   LYS B 229     170.584 202.687 119.382  1.00234.65           N  
ATOM   4271  CA  LYS B 229     171.038 201.595 120.229  1.00247.95           C  
ATOM   4272  C   LYS B 229     172.531 201.360 119.996  1.00231.62           C  
ATOM   4273  O   LYS B 229     173.284 201.146 120.944  1.00217.33           O  
ATOM   4274  CB  LYS B 229     170.115 200.376 120.095  1.00250.00           C  
ATOM   4275  CG  LYS B 229     170.573 199.240 119.186  1.00250.00           C  
ATOM   4276  CD  LYS B 229     169.451 198.254 118.891  1.00219.72           C  
ATOM   4277  CE  LYS B 229     169.893 197.048 118.089  1.00208.77           C  
ATOM   4278  NZ  LYS B 229     170.832 197.421 117.004  1.00211.28           N1+
ATOM   4279  N   ALA B 230     172.958 201.520 118.738  1.00211.07           N  
ATOM   4280  CA  ALA B 230     174.356 201.390 118.364  1.00216.88           C  
ATOM   4281  C   ALA B 230     175.220 202.422 119.095  1.00237.63           C  
ATOM   4282  O   ALA B 230     176.373 202.145 119.427  1.00248.87           O  
ATOM   4283  CB  ALA B 230     174.489 201.484 116.862  1.00182.91           C  
ATOM   4284  N   LEU B 231     174.637 203.599 119.370  1.00246.67           N  
ATOM   4285  CA  LEU B 231     175.319 204.691 120.053  1.00249.88           C  
ATOM   4286  C   LEU B 231     175.176 204.510 121.562  1.00246.52           C  
ATOM   4287  O   LEU B 231     176.120 204.731 122.328  1.00212.58           O  
ATOM   4288  CB  LEU B 231     174.694 206.021 119.612  1.00232.68           C  
ATOM   4289  CG  LEU B 231     175.246 206.617 118.316  1.00234.79           C  
ATOM   4290  CD1 LEU B 231     174.845 205.775 117.114  1.00239.74           C  
ATOM   4291  CD2 LEU B 231     174.801 208.061 118.130  1.00211.51           C  
ATOM   4292  N   LEU B 232     173.970 204.105 121.965  1.00253.45           N  
ATOM   4293  CA  LEU B 232     173.622 203.951 123.364  1.00264.49           C  
ATOM   4294  C   LEU B 232     174.462 202.837 123.987  1.00253.98           C  
ATOM   4295  O   LEU B 232     174.947 202.986 125.108  1.00231.13           O  
ATOM   4296  CB  LEU B 232     172.127 203.637 123.443  1.00309.67           C  
ATOM   4297  CG  LEU B 232     171.562 203.516 124.853  1.00361.82           C  
ATOM   4298  CD1 LEU B 232     171.785 204.808 125.612  1.00366.88           C  
ATOM   4299  CD2 LEU B 232     170.079 203.176 124.805  1.00389.91           C  
ATOM   4300  N   LYS B 233     174.622 201.729 123.251  1.00239.37           N  
ATOM   4301  CA  LYS B 233     175.371 200.570 123.720  1.00211.38           C  
ATOM   4302  C   LYS B 233     176.822 200.961 123.986  1.00188.20           C  
ATOM   4303  O   LYS B 233     177.442 200.487 124.935  1.00198.31           O  
ATOM   4304  CB  LYS B 233     175.304 199.426 122.705  1.00200.46           C  
ATOM   4305  CG  LYS B 233     175.997 199.685 121.373  1.00180.13           C  
ATOM   4306  CD  LYS B 233     175.840 198.541 120.399  1.00180.88           C  
ATOM   4307  CE  LYS B 233     176.494 198.814 119.063  1.00173.91           C  
ATOM   4308  NZ  LYS B 233     176.234 197.725 118.092  1.00175.08           N1+
ATOM   4309  N   LYS B 234     177.352 201.838 123.132  1.00154.97           N  
ATOM   4310  CA  LYS B 234     178.726 202.285 123.248  1.00167.14           C  
ATOM   4311  C   LYS B 234     178.955 202.905 124.627  1.00182.82           C  
ATOM   4312  O   LYS B 234     179.946 202.594 125.290  1.00197.48           O  
ATOM   4313  CB  LYS B 234     179.045 203.247 122.101  1.00170.49           C  
ATOM   4314  CG  LYS B 234     180.499 203.687 122.009  1.00193.86           C  
ATOM   4315  CD  LYS B 234     180.848 204.336 120.684  1.00175.20           C  
ATOM   4316  CE  LYS B 234     180.497 205.810 120.630  1.00171.85           C  
ATOM   4317  NZ  LYS B 234     181.307 206.545 119.624  1.00173.67           N1+
ATOM   4318  N   GLN B 235     178.008 203.743 125.071  1.00170.49           N  
ATOM   4319  CA  GLN B 235     178.201 204.583 126.243  1.00176.97           C  
ATOM   4320  C   GLN B 235     177.602 203.965 127.506  1.00176.26           C  
ATOM   4321  O   GLN B 235     177.718 204.542 128.589  1.00161.19           O  
ATOM   4322  CB  GLN B 235     177.606 205.975 126.009  1.00169.49           C  
ATOM   4323  CG  GLN B 235     178.212 206.699 124.815  1.00188.21           C  
ATOM   4324  CD  GLN B 235     178.808 208.046 125.171  1.00210.20           C  
ATOM   4325  NE2 GLN B 235     179.114 208.829 124.150  1.00232.12           N  
ATOM   4326  OE1 GLN B 235     179.023 208.379 126.338  1.00216.94           O  
ATOM   4327  N   ALA B 236     176.995 202.777 127.375  1.00182.62           N  
ATOM   4328  CA  ALA B 236     176.276 202.190 128.496  1.00220.87           C  
ATOM   4329  C   ALA B 236     176.884 200.851 128.924  1.00233.74           C  
ATOM   4330  O   ALA B 236     176.790 199.843 128.223  1.00256.28           O  
ATOM   4331  CB  ALA B 236     174.783 202.104 128.223  1.00298.63           C  
ATOM   4332  N   VAL B 237     177.477 200.837 130.122  1.00209.05           N  
ATOM   4333  CA  VAL B 237     177.965 199.589 130.687  1.00202.71           C  
ATOM   4334  C   VAL B 237     176.794 198.645 130.989  1.00211.24           C  
ATOM   4335  O   VAL B 237     176.724 197.559 130.417  1.00191.19           O  
ATOM   4336  CB  VAL B 237     178.916 199.816 131.878  1.00197.81           C  
ATOM   4337  CG1 VAL B 237     180.139 200.636 131.477  1.00209.55           C  
ATOM   4338  CG2 VAL B 237     178.218 200.466 133.059  1.00202.51           C  
ATOM   4339  N   GLY B 238     175.838 199.089 131.821  1.00213.91           N  
ATOM   4340  CA  GLY B 238     174.708 198.262 132.226  1.00195.61           C  
ATOM   4341  C   GLY B 238     173.436 199.076 132.468  1.00208.88           C  
ATOM   4342  O   GLY B 238     173.378 200.250 132.106  1.00253.93           O  
ATOM   4343  N   ASP B 239     172.422 198.457 133.095  1.00185.61           N  
ATOM   4344  CA  ASP B 239     171.172 199.138 133.407  1.00157.88           C  
ATOM   4345  C   ASP B 239     170.601 198.638 134.731  1.00148.00           C  
ATOM   4346  O   ASP B 239     170.839 197.501 135.123  1.00167.25           O  
ATOM   4347  CB  ASP B 239     170.136 199.003 132.287  1.00141.85           C  
ATOM   4348  CG  ASP B 239     169.514 197.621 132.159  1.00149.29           C  
ATOM   4349  OD1 ASP B 239     168.872 197.183 133.132  1.00162.82           O  
ATOM   4350  OD2 ASP B 239     169.675 196.990 131.086  1.00150.21           O1-
ATOM   4351  N   ILE B 240     169.849 199.516 135.404  1.00126.58           N  
ATOM   4352  CA  ILE B 240     168.973 199.162 136.511  1.00130.48           C  
ATOM   4353  C   ILE B 240     167.562 199.611 136.146  1.00151.44           C  
ATOM   4354  O   ILE B 240     167.348 200.806 135.935  1.00210.28           O  
ATOM   4355  CB  ILE B 240     169.444 199.853 137.810  1.00114.41           C  
ATOM   4356  CG1 ILE B 240     170.751 199.269 138.350  1.00117.50           C  
ATOM   4357  CG2 ILE B 240     168.362 199.805 138.873  1.00117.30           C  
ATOM   4358  CD1 ILE B 240     171.385 200.100 139.446  1.00108.11           C  
ATOM   4359  N   CYS B 241     166.626 198.653 136.058  1.00151.05           N  
ATOM   4360  CA  CYS B 241     165.239 198.925 135.705  1.00161.82           C  
ATOM   4361  C   CYS B 241     165.150 199.649 134.362  1.00167.52           C  
ATOM   4362  O   CYS B 241     164.227 200.426 134.134  1.00160.60           O  
ATOM   4363  CB  CYS B 241     164.557 199.791 136.758  1.00181.18           C  
ATOM   4364  SG  CYS B 241     164.066 198.853 138.223  1.00152.50           S  
ATOM   4365  N   SER B 242     166.165 199.448 133.519  1.00170.59           N  
ATOM   4366  CA  SER B 242     166.172 199.943 132.153  1.00172.00           C  
ATOM   4367  C   SER B 242     166.567 201.423 132.079  1.00177.09           C  
ATOM   4368  O   SER B 242     166.414 202.062 131.042  1.00204.70           O  
ATOM   4369  CB  SER B 242     164.861 199.647 131.454  1.00153.55           C  
ATOM   4370  OG  SER B 242     164.438 198.313 131.704  1.00144.05           O  
ATOM   4371  N   ARG B 243     167.118 201.965 133.170  1.00172.69           N  
ATOM   4372  CA  ARG B 243     167.873 203.207 133.081  1.00149.41           C  
ATOM   4373  C   ARG B 243     169.355 202.863 132.987  1.00166.56           C  
ATOM   4374  O   ARG B 243     169.884 202.141 133.828  1.00188.98           O  
ATOM   4375  CB  ARG B 243     167.612 204.118 134.286  1.00154.53           C  
ATOM   4376  CG  ARG B 243     166.140 204.312 134.611  1.00174.40           C  
ATOM   4377  CD  ARG B 243     165.834 205.447 135.575  1.00178.18           C  
ATOM   4378  NE  ARG B 243     164.393 205.668 135.624  1.00182.13           N  
ATOM   4379  CZ  ARG B 243     163.691 206.259 134.658  1.00183.79           C  
ATOM   4380  NH1 ARG B 243     164.302 206.702 133.574  1.00152.30           N1+
ATOM   4381  NH2 ARG B 243     162.380 206.392 134.778  1.00206.96           N  
ATOM   4382  N   PHE B 244     170.013 203.385 131.951  1.00170.94           N  
ATOM   4383  CA  PHE B 244     171.371 202.974 131.628  1.00185.20           C  
ATOM   4384  C   PHE B 244     172.381 203.944 132.236  1.00197.67           C  
ATOM   4385  O   PHE B 244     172.190 205.156 132.189  1.00223.45           O  
ATOM   4386  CB  PHE B 244     171.551 202.864 130.110  1.00174.38           C  
ATOM   4387  CG  PHE B 244     170.837 201.695 129.481  1.00137.48           C  
ATOM   4388  CD1 PHE B 244     169.506 201.788 129.117  1.00134.01           C  
ATOM   4389  CD2 PHE B 244     171.490 200.492 129.269  1.00179.57           C  
ATOM   4390  CE1 PHE B 244     168.848 200.711 128.544  1.00171.81           C  
ATOM   4391  CE2 PHE B 244     170.833 199.416 128.689  1.00213.91           C  
ATOM   4392  CZ  PHE B 244     169.507 199.518 128.344  1.00197.11           C  
ATOM   4393  N   PHE B 245     173.486 203.393 132.755  1.00162.82           N  
ATOM   4394  CA  PHE B 245     174.546 204.202 133.335  1.00169.31           C  
ATOM   4395  C   PHE B 245     175.832 204.079 132.514  1.00173.18           C  
ATOM   4396  O   PHE B 245     175.818 203.595 131.383  1.00180.40           O  
ATOM   4397  CB  PHE B 245     174.708 203.880 134.821  1.00157.46           C  
ATOM   4398  CG  PHE B 245     174.651 202.416 135.172  1.00169.44           C  
ATOM   4399  CD1 PHE B 245     175.739 201.589 134.941  1.00195.91           C  
ATOM   4400  CD2 PHE B 245     173.520 201.871 135.761  1.00174.56           C  
ATOM   4401  CE1 PHE B 245     175.688 200.244 135.268  1.00213.51           C  
ATOM   4402  CE2 PHE B 245     173.473 200.526 136.089  1.00192.72           C  
ATOM   4403  CZ  PHE B 245     174.560 199.714 135.847  1.00203.14           C  
ATOM   4404  N   ASP B 246     176.940 204.585 133.066  1.00184.46           N  
ATOM   4405  CA  ASP B 246     178.244 204.438 132.441  1.00176.54           C  
ATOM   4406  C   ASP B 246     179.230 203.909 133.473  1.00178.28           C  
ATOM   4407  O   ASP B 246     178.834 203.563 134.587  1.00190.06           O  
ATOM   4408  CB  ASP B 246     178.724 205.720 131.748  1.00185.45           C  
ATOM   4409  CG  ASP B 246     178.649 206.982 132.597  1.00190.56           C  
ATOM   4410  OD1 ASP B 246     179.109 206.948 133.750  1.00159.75           O  
ATOM   4411  OD2 ASP B 246     178.173 208.006 132.080  1.00223.53           O1-
ATOM   4412  N   ALA B 247     180.500 203.815 133.067  1.00182.80           N  
ATOM   4413  CA  ALA B 247     181.543 203.243 133.898  1.00206.72           C  
ATOM   4414  C   ALA B 247     181.666 204.004 135.219  1.00203.77           C  
ATOM   4415  O   ALA B 247     182.363 203.568 136.134  1.00241.30           O  
ATOM   4416  CB  ALA B 247     182.839 203.215 133.121  1.00216.62           C  
ATOM   4417  N   LYS B 248     180.996 205.158 135.318  1.00185.09           N  
ATOM   4418  CA  LYS B 248     181.121 205.988 136.506  1.00190.18           C  
ATOM   4419  C   LYS B 248     179.772 206.107 137.211  1.00199.41           C  
ATOM   4420  O   LYS B 248     179.662 206.778 138.237  1.00193.20           O  
ATOM   4421  CB  LYS B 248     181.693 207.367 136.159  1.00191.94           C  
ATOM   4422  CG  LYS B 248     183.033 207.383 135.430  1.00181.37           C  
ATOM   4423  CD  LYS B 248     183.552 208.791 135.196  1.00176.66           C  
ATOM   4424  CE  LYS B 248     184.152 209.003 133.819  1.00181.09           C  
ATOM   4425  NZ  LYS B 248     183.961 210.400 133.352  1.00189.77           N1+
ATOM   4426  N   GLY B 249     178.745 205.464 136.640  1.00205.43           N  
ATOM   4427  CA  GLY B 249     177.435 205.401 137.267  1.00223.99           C  
ATOM   4428  C   GLY B 249     176.514 206.536 136.825  1.00241.44           C  
ATOM   4429  O   GLY B 249     175.450 206.739 137.405  1.00272.48           O  
ATOM   4430  N   ASN B 250     176.925 207.266 135.783  1.00228.07           N  
ATOM   4431  CA  ASN B 250     176.155 208.407 135.319  1.00203.00           C  
ATOM   4432  C   ASN B 250     175.240 207.981 134.178  1.00202.04           C  
ATOM   4433  O   ASN B 250     175.568 207.067 133.419  1.00263.35           O  
ATOM   4434  CB  ASN B 250     177.057 209.579 134.944  1.00220.02           C  
ATOM   4435  CG  ASN B 250     177.895 210.049 136.113  1.00252.12           C  
ATOM   4436  ND2 ASN B 250     179.205 210.012 135.949  1.00300.87           N  
ATOM   4437  OD1 ASN B 250     177.368 210.423 137.161  1.00241.99           O  
ATOM   4438  N   ILE B 251     174.082 208.644 134.085  1.00157.46           N  
ATOM   4439  CA  ILE B 251     173.145 208.369 133.009  1.00166.95           C  
ATOM   4440  C   ILE B 251     173.812 208.743 131.686  1.00176.22           C  
ATOM   4441  O   ILE B 251     174.139 209.909 131.470  1.00231.19           O  
ATOM   4442  CB  ILE B 251     171.804 209.095 133.249  1.00159.70           C  
ATOM   4443  CG1 ILE B 251     171.059 208.477 134.438  1.00165.22           C  
ATOM   4444  CG2 ILE B 251     170.961 209.095 131.979  1.00152.15           C  
ATOM   4445  CD1 ILE B 251     169.945 209.311 135.027  1.00163.55           C  
ATOM   4446  N   CYS B 252     174.089 207.733 130.848  1.00163.26           N  
ATOM   4447  CA  CYS B 252     174.857 207.922 129.623  1.00202.62           C  
ATOM   4448  C   CYS B 252     174.112 208.850 128.661  1.00246.62           C  
ATOM   4449  O   CYS B 252     174.731 209.713 128.041  1.00283.06           O  
ATOM   4450  CB  CYS B 252     175.161 206.593 128.938  1.00215.39           C  
ATOM   4451  SG  CYS B 252     173.649 205.663 128.572  1.00330.14           S  
ATOM   4452  N   SER B 253     172.787 208.666 128.546  1.00260.04           N  
ATOM   4453  CA  SER B 253     171.947 209.537 127.734  1.00245.17           C  
ATOM   4454  C   SER B 253     170.685 209.928 128.498  1.00255.72           C  
ATOM   4455  O   SER B 253     169.824 209.087 128.753  1.00264.14           O  
ATOM   4456  CB  SER B 253     171.607 208.905 126.408  1.00223.13           C  
ATOM   4457  OG  SER B 253     170.797 209.765 125.620  1.00179.78           O  
ATOM   4458  N   SER B 254     170.575 211.225 128.814  1.00258.59           N  
ATOM   4459  CA  SER B 254     169.415 211.769 129.500  1.00230.69           C  
ATOM   4460  C   SER B 254     168.273 211.952 128.506  1.00214.97           C  
ATOM   4461  O   SER B 254     167.104 211.887 128.883  1.00210.52           O  
ATOM   4462  CB  SER B 254     169.750 213.054 130.228  1.00224.25           C  
ATOM   4463  OG  SER B 254     170.588 213.904 129.457  1.00228.95           O  
ATOM   4464  N   ALA B 255     168.633 212.156 127.233  1.00197.87           N  
ATOM   4465  CA  ALA B 255     167.670 212.271 126.150  1.00199.80           C  
ATOM   4466  C   ALA B 255     166.741 211.058 126.156  1.00205.99           C  
ATOM   4467  O   ALA B 255     165.520 211.208 126.143  1.00234.65           O  
ATOM   4468  CB  ALA B 255     168.408 212.411 124.842  1.00190.38           C  
ATOM   4469  N   ILE B 256     167.334 209.859 126.202  1.00193.31           N  
ATOM   4470  CA  ILE B 256     166.579 208.618 126.142  1.00179.13           C  
ATOM   4471  C   ILE B 256     166.002 208.285 127.519  1.00175.60           C  
ATOM   4472  O   ILE B 256     164.867 207.825 127.610  1.00207.00           O  
ATOM   4473  CB  ILE B 256     167.414 207.465 125.548  1.00167.34           C  
ATOM   4474  CG1 ILE B 256     167.762 207.717 124.079  1.00157.01           C  
ATOM   4475  CG2 ILE B 256     166.689 206.143 125.733  1.00160.36           C  
ATOM   4476  CD1 ILE B 256     168.871 206.847 123.549  1.00160.94           C  
ATOM   4477  N   ASN B 257     166.769 208.548 128.584  1.00168.93           N  
ATOM   4478  CA  ASN B 257     166.332 208.247 129.941  1.00179.12           C  
ATOM   4479  C   ASN B 257     165.082 209.060 130.278  1.00186.63           C  
ATOM   4480  O   ASN B 257     164.285 208.666 131.127  1.00184.82           O  
ATOM   4481  CB  ASN B 257     167.426 208.512 130.981  1.00194.57           C  
ATOM   4482  CG  ASN B 257     167.125 207.896 132.332  1.00201.19           C  
ATOM   4483  ND2 ASN B 257     167.162 208.705 133.379  1.00194.86           N  
ATOM   4484  OD1 ASN B 257     166.875 206.697 132.434  1.00208.32           O  
ATOM   4485  N   ASP B 258     164.924 210.206 129.608  1.00181.40           N  
ATOM   4486  CA  ASP B 258     163.854 211.132 129.931  1.00169.95           C  
ATOM   4487  C   ASP B 258     162.541 210.688 129.282  1.00181.15           C  
ATOM   4488  O   ASP B 258     161.490 211.265 129.551  1.00228.92           O  
ATOM   4489  CB  ASP B 258     164.276 212.580 129.651  1.00169.79           C  
ATOM   4490  CG  ASP B 258     165.300 213.133 130.635  1.00181.47           C  
ATOM   4491  OD1 ASP B 258     165.573 212.465 131.656  1.00189.19           O  
ATOM   4492  OD2 ASP B 258     165.818 214.233 130.378  1.00198.20           O1-
ATOM   4493  N   ARG B 259     162.593 209.644 128.440  1.00187.49           N  
ATOM   4494  CA  ARG B 259     161.378 209.060 127.880  1.00175.05           C  
ATOM   4495  C   ARG B 259     161.237 207.600 128.325  1.00177.91           C  
ATOM   4496  O   ARG B 259     160.451 206.843 127.751  1.00158.94           O  
ATOM   4497  CB  ARG B 259     161.259 209.317 126.367  1.00163.14           C  
ATOM   4498  CG  ARG B 259     162.440 208.819 125.542  1.00167.04           C  
ATOM   4499  CD  ARG B 259     162.353 209.065 124.045  1.00168.37           C  
ATOM   4500  NE  ARG B 259     163.391 208.330 123.326  1.00188.03           N  
ATOM   4501  CZ  ARG B 259     163.283 207.066 122.923  1.00187.70           C  
ATOM   4502  NH1 ARG B 259     162.151 206.414 123.122  1.00200.81           N1+
ATOM   4503  NH2 ARG B 259     164.287 206.466 122.304  1.00153.25           N  
ATOM   4504  N   THR B 260     161.953 207.244 129.401  1.00185.55           N  
ATOM   4505  CA  THR B 260     161.950 205.904 129.972  1.00170.98           C  
ATOM   4506  C   THR B 260     161.170 205.907 131.282  1.00137.79           C  
ATOM   4507  O   THR B 260     161.410 206.749 132.144  1.00129.33           O  
ATOM   4508  CB  THR B 260     163.376 205.420 130.274  1.00201.76           C  
ATOM   4509  CG2 THR B 260     163.403 204.117 131.043  1.00237.96           C  
ATOM   4510  OG1 THR B 260     164.106 205.280 129.054  1.00215.39           O  
ATOM   4511  N   ILE B 261     160.296 204.905 131.439  1.00135.26           N  
ATOM   4512  CA  ILE B 261     159.364 204.809 132.550  1.00150.13           C  
ATOM   4513  C   ILE B 261     159.982 203.969 133.659  1.00151.21           C  
ATOM   4514  O   ILE B 261     160.667 202.983 133.379  1.00222.09           O  
ATOM   4515  CB  ILE B 261     158.044 204.175 132.074  1.00175.35           C  
ATOM   4516  CG1 ILE B 261     157.183 205.191 131.323  1.00199.25           C  
ATOM   4517  CG2 ILE B 261     157.285 203.545 133.234  1.00182.67           C  
ATOM   4518  CD1 ILE B 261     156.724 206.335 132.190  1.00216.55           C  
ATOM   4519  N   GLY B 262     159.641 204.321 134.904  1.00131.58           N  
ATOM   4520  CA  GLY B 262     160.152 203.616 136.067  1.00158.26           C  
ATOM   4521  C   GLY B 262     160.572 204.599 137.148  1.00164.64           C  
ATOM   4522  O   GLY B 262     160.704 205.794 136.882  1.00156.20           O  
ATOM   4523  N   VAL B 263     160.803 204.075 138.354  1.00171.31           N  
ATOM   4524  CA  VAL B 263     161.327 204.915 139.413  1.00165.76           C  
ATOM   4525  C   VAL B 263     162.733 205.378 139.018  1.00177.33           C  
ATOM   4526  O   VAL B 263     163.411 204.724 138.228  1.00126.96           O  
ATOM   4527  CB  VAL B 263     161.289 204.196 140.772  1.00134.98           C  
ATOM   4528  CG1 VAL B 263     162.420 203.187 140.913  1.00 98.04           C  
ATOM   4529  CG2 VAL B 263     161.322 205.200 141.900  1.00119.98           C  
ATOM   4530  N   GLU B 264     163.122 206.554 139.523  1.00188.62           N  
ATOM   4531  CA  GLU B 264     164.359 207.215 139.134  1.00188.90           C  
ATOM   4532  C   GLU B 264     165.547 206.596 139.870  1.00185.24           C  
ATOM   4533  O   GLU B 264     165.439 206.237 141.044  1.00176.68           O  
ATOM   4534  CB  GLU B 264     164.261 208.713 139.428  1.00209.69           C  
ATOM   4535  CG  GLU B 264     163.397 209.461 138.433  1.00218.33           C  
ATOM   4536  CD  GLU B 264     163.931 209.446 137.011  1.00231.53           C  
ATOM   4537  OE1 GLU B 264     165.167 209.531 136.833  1.00187.98           O  
ATOM   4538  OE2 GLU B 264     163.114 209.334 136.082  1.00291.70           O1-
ATOM   4539  N   LEU B 265     166.686 206.514 139.166  1.00167.48           N  
ATOM   4540  CA  LEU B 265     167.901 205.879 139.655  1.00144.17           C  
ATOM   4541  C   LEU B 265     168.366 206.549 140.944  1.00135.74           C  
ATOM   4542  O   LEU B 265     168.780 205.883 141.889  1.00120.66           O  
ATOM   4543  CB  LEU B 265     168.982 205.998 138.574  1.00127.81           C  
ATOM   4544  CG  LEU B 265     168.871 205.001 137.426  1.00117.45           C  
ATOM   4545  CD1 LEU B 265     170.124 205.026 136.572  1.00114.39           C  
ATOM   4546  CD2 LEU B 265     168.623 203.597 137.959  1.00106.31           C  
ATOM   4547  N   GLN B 266     168.386 207.883 140.932  1.00153.42           N  
ATOM   4548  CA  GLN B 266     168.981 208.637 142.019  1.00166.28           C  
ATOM   4549  C   GLN B 266     168.214 208.372 143.314  1.00157.87           C  
ATOM   4550  O   GLN B 266     168.781 208.490 144.401  1.00125.40           O  
ATOM   4551  CB  GLN B 266     169.100 210.118 141.645  1.00183.06           C  
ATOM   4552  CG  GLN B 266     167.769 210.803 141.380  1.00244.68           C  
ATOM   4553  CD  GLN B 266     167.305 210.711 139.945  1.00287.26           C  
ATOM   4554  NE2 GLN B 266     166.285 211.488 139.619  1.00350.34           N  
ATOM   4555  OE1 GLN B 266     167.841 209.955 139.135  1.00258.97           O  
ATOM   4556  N   ASP B 267     166.939 207.975 143.180  1.00183.33           N  
ATOM   4557  CA  ASP B 267     166.037 207.720 144.296  1.00176.76           C  
ATOM   4558  C   ASP B 267     166.577 206.556 145.117  1.00143.37           C  
ATOM   4559  O   ASP B 267     166.309 206.429 146.312  1.00129.51           O  
ATOM   4560  CB  ASP B 267     164.627 207.377 143.800  1.00197.54           C  
ATOM   4561  CG  ASP B 267     163.729 208.590 143.623  1.00234.48           C  
ATOM   4562  OD1 ASP B 267     163.687 209.425 144.552  1.00238.70           O  
ATOM   4563  OD2 ASP B 267     163.078 208.693 142.558  1.00235.78           O1-
ATOM   4564  N   LEU B 268     167.308 205.687 144.426  1.00125.19           N  
ATOM   4565  CA  LEU B 268     167.783 204.450 145.009  1.00124.57           C  
ATOM   4566  C   LEU B 268     168.763 204.763 146.133  1.00134.43           C  
ATOM   4567  O   LEU B 268     168.833 204.025 147.115  1.00125.06           O  
ATOM   4568  CB  LEU B 268     168.429 203.624 143.893  1.00115.67           C  
ATOM   4569  CG  LEU B 268     167.446 203.011 142.903  1.00 98.30           C  
ATOM   4570  CD1 LEU B 268     168.173 202.342 141.738  1.00 97.96           C  
ATOM   4571  CD2 LEU B 268     166.517 202.040 143.618  1.00 89.82           C  
ATOM   4572  N   ARG B 269     169.479 205.887 145.991  1.00138.10           N  
ATOM   4573  CA  ARG B 269     170.558 206.248 146.893  1.00154.19           C  
ATOM   4574  C   ARG B 269     169.981 206.629 148.247  1.00152.59           C  
ATOM   4575  O   ARG B 269     170.693 206.667 149.249  1.00180.44           O  
ATOM   4576  CB  ARG B 269     171.317 207.458 146.344  1.00151.05           C  
ATOM   4577  CG  ARG B 269     172.066 207.160 145.056  1.00170.36           C  
ATOM   4578  CD  ARG B 269     173.144 208.191 144.832  1.00196.35           C  
ATOM   4579  NE  ARG B 269     173.672 208.056 143.485  1.00201.40           N  
ATOM   4580  CZ  ARG B 269     173.423 208.904 142.493  1.00184.55           C  
ATOM   4581  NH1 ARG B 269     172.678 209.972 142.702  1.00180.99           N1+
ATOM   4582  NH2 ARG B 269     173.951 208.696 141.302  1.00198.91           N  
ATOM   4583  N   LEU B 270     168.692 206.976 148.235  1.00132.61           N  
ATOM   4584  CA  LEU B 270     168.043 207.546 149.399  1.00147.98           C  
ATOM   4585  C   LEU B 270     167.565 206.421 150.307  1.00161.87           C  
ATOM   4586  O   LEU B 270     167.401 206.613 151.514  1.00193.50           O  
ATOM   4587  CB  LEU B 270     166.867 208.390 148.908  1.00162.62           C  
ATOM   4588  CG  LEU B 270     167.221 209.425 147.843  1.00202.75           C  
ATOM   4589  CD1 LEU B 270     165.988 210.223 147.441  1.00241.91           C  
ATOM   4590  CD2 LEU B 270     168.333 210.349 148.336  1.00210.90           C  
ATOM   4591  N   LYS B 271     167.387 205.241 149.712  1.00147.37           N  
ATOM   4592  CA  LYS B 271     166.590 204.184 150.307  1.00147.24           C  
ATOM   4593  C   LYS B 271     167.407 203.465 151.371  1.00143.75           C  
ATOM   4594  O   LYS B 271     168.607 203.271 151.196  1.00148.71           O  
ATOM   4595  CB  LYS B 271     166.084 203.227 149.226  1.00154.20           C  
ATOM   4596  CG  LYS B 271     165.284 203.906 148.124  1.00151.77           C  
ATOM   4597  CD  LYS B 271     164.548 202.949 147.216  1.00141.27           C  
ATOM   4598  CE  LYS B 271     163.521 203.663 146.372  1.00145.67           C  
ATOM   4599  NZ  LYS B 271     162.721 204.599 147.199  1.00178.15           N1+
ATOM   4600  N   GLU B 272     166.727 203.102 152.466  1.00144.88           N  
ATOM   4601  CA  GLU B 272     167.329 202.569 153.678  1.00153.98           C  
ATOM   4602  C   GLU B 272     168.054 201.259 153.373  1.00173.58           C  
ATOM   4603  O   GLU B 272     169.117 200.999 153.933  1.00186.61           O  
ATOM   4604  CB  GLU B 272     166.257 202.408 154.755  1.00152.25           C  
ATOM   4605  CG  GLU B 272     166.775 201.852 156.068  1.00180.30           C  
ATOM   4606  CD  GLU B 272     165.674 201.534 157.066  1.00209.58           C  
ATOM   4607  OE1 GLU B 272     165.914 201.696 158.277  1.00229.81           O  
ATOM   4608  OE2 GLU B 272     164.574 201.127 156.631  1.00225.66           O1-
ATOM   4609  N   ARG B 273     167.481 200.453 152.465  1.00171.11           N  
ATOM   4610  CA  ARG B 273     168.166 199.300 151.895  1.00143.49           C  
ATOM   4611  C   ARG B 273     167.870 199.202 150.400  1.00116.09           C  
ATOM   4612  O   ARG B 273     166.769 198.839 149.995  1.00105.63           O  
ATOM   4613  CB  ARG B 273     167.789 198.001 152.616  1.00140.36           C  
ATOM   4614  CG  ARG B 273     168.431 197.838 153.988  1.00135.42           C  
ATOM   4615  CD  ARG B 273     168.771 196.396 154.291  1.00132.60           C  
ATOM   4616  NE  ARG B 273     169.509 196.307 155.541  1.00156.60           N  
ATOM   4617  CZ  ARG B 273     168.951 196.158 156.735  1.00173.18           C  
ATOM   4618  NH1 ARG B 273     167.638 196.047 156.837  1.00174.99           N1+
ATOM   4619  NH2 ARG B 273     169.705 196.107 157.819  1.00199.53           N  
ATOM   4620  N   SER B 274     168.885 199.519 149.593  1.00108.56           N  
ATOM   4621  CA  SER B 274     168.842 199.317 148.157  1.00124.98           C  
ATOM   4622  C   SER B 274     169.728 198.125 147.793  1.00158.16           C  
ATOM   4623  O   SER B 274     170.953 198.194 147.909  1.00194.27           O  
ATOM   4624  CB  SER B 274     169.254 200.575 147.438  1.00115.52           C  
ATOM   4625  OG  SER B 274     169.134 200.410 146.034  1.00128.60           O  
ATOM   4626  N   ILE B 275     169.089 197.025 147.371  1.00146.77           N  
ATOM   4627  CA  ILE B 275     169.724 195.716 147.327  1.00133.71           C  
ATOM   4628  C   ILE B 275     169.955 195.316 145.874  1.00137.28           C  
ATOM   4629  O   ILE B 275     168.997 195.055 145.146  1.00128.35           O  
ATOM   4630  CB  ILE B 275     168.870 194.674 148.078  1.00114.09           C  
ATOM   4631  CG1 ILE B 275     168.591 195.115 149.515  1.00118.70           C  
ATOM   4632  CG2 ILE B 275     169.532 193.306 148.038  1.00104.80           C  
ATOM   4633  CD1 ILE B 275     167.365 194.482 150.120  1.00127.57           C  
ATOM   4634  N   LEU B 276     171.234 195.266 145.471  1.00138.51           N  
ATOM   4635  CA  LEU B 276     171.602 194.723 144.172  1.00137.68           C  
ATOM   4636  C   LEU B 276     172.021 193.265 144.311  1.00136.44           C  
ATOM   4637  O   LEU B 276     172.974 192.943 145.019  1.00123.57           O  
ATOM   4638  CB  LEU B 276     172.722 195.548 143.532  1.00116.59           C  
ATOM   4639  CG  LEU B 276     173.376 194.895 142.313  1.00103.39           C  
ATOM   4640  CD1 LEU B 276     172.415 194.790 141.130  1.00 92.62           C  
ATOM   4641  CD2 LEU B 276     174.628 195.648 141.915  1.00108.41           C  
ATOM   4642  N   VAL B 277     171.298 192.401 143.597  1.00144.80           N  
ATOM   4643  CA  VAL B 277     171.754 191.055 143.313  1.00136.29           C  
ATOM   4644  C   VAL B 277     172.184 190.991 141.853  1.00141.56           C  
ATOM   4645  O   VAL B 277     171.383 191.191 140.938  1.00150.19           O  
ATOM   4646  CB  VAL B 277     170.676 190.004 143.631  1.00129.74           C  
ATOM   4647  CG1 VAL B 277     171.193 188.597 143.383  1.00133.25           C  
ATOM   4648  CG2 VAL B 277     170.157 190.145 145.055  1.00124.85           C  
ATOM   4649  N   ALA B 278     173.487 190.779 141.662  1.00165.41           N  
ATOM   4650  CA  ALA B 278     174.023 190.406 140.368  1.00177.83           C  
ATOM   4651  C   ALA B 278     175.321 189.626 140.563  1.00160.77           C  
ATOM   4652  O   ALA B 278     175.882 189.584 141.660  1.00148.46           O  
ATOM   4653  CB  ALA B 278     174.221 191.630 139.506  1.00204.65           C  
ATOM   4654  N   GLY B 279     175.765 188.998 139.472  1.00136.42           N  
ATOM   4655  CA  GLY B 279     176.938 188.149 139.459  1.00173.55           C  
ATOM   4656  C   GLY B 279     177.053 187.442 138.114  1.00191.05           C  
ATOM   4657  O   GLY B 279     176.137 187.521 137.297  1.00184.75           O  
ATOM   4658  N   GLY B 280     178.187 186.767 137.895  1.00213.35           N  
ATOM   4659  CA  GLY B 280     178.490 186.160 136.610  1.00202.46           C  
ATOM   4660  C   GLY B 280     179.545 186.978 135.874  1.00193.38           C  
ATOM   4661  O   GLY B 280     179.430 188.192 135.764  1.00200.13           O  
ATOM   4662  N   SER B 281     180.616 186.323 135.432  1.00208.42           N  
ATOM   4663  CA  SER B 281     181.749 187.097 134.965  1.00215.99           C  
ATOM   4664  C   SER B 281     181.355 187.908 133.733  1.00221.83           C  
ATOM   4665  O   SER B 281     182.014 188.882 133.396  1.00222.65           O  
ATOM   4666  CB  SER B 281     182.947 186.224 134.739  1.00236.57           C  
ATOM   4667  OG  SER B 281     183.281 185.548 135.943  1.00218.64           O  
ATOM   4668  N   ARG B 282     180.204 187.578 133.140  1.00216.95           N  
ATOM   4669  CA  ARG B 282     179.727 188.277 131.957  1.00218.91           C  
ATOM   4670  C   ARG B 282     179.120 189.631 132.341  1.00192.45           C  
ATOM   4671  O   ARG B 282     178.771 190.421 131.468  1.00161.36           O  
ATOM   4672  CB  ARG B 282     178.776 187.362 131.176  1.00220.88           C  
ATOM   4673  CG  ARG B 282     179.415 186.042 130.761  1.00242.90           C  
ATOM   4674  CD  ARG B 282     178.555 185.124 129.919  1.00248.82           C  
ATOM   4675  NE  ARG B 282     179.406 184.152 129.244  1.00274.20           N  
ATOM   4676  CZ  ARG B 282     178.959 183.120 128.541  1.00287.92           C  
ATOM   4677  NH1 ARG B 282     179.817 182.289 127.971  1.00267.81           N1+
ATOM   4678  NH2 ARG B 282     177.658 182.913 128.435  1.00304.57           N  
ATOM   4679  N   LYS B 283     179.055 189.926 133.647  1.00195.68           N  
ATOM   4680  CA  LYS B 283     178.254 191.034 134.146  1.00201.50           C  
ATOM   4681  C   LYS B 283     179.110 192.017 134.944  1.00185.63           C  
ATOM   4682  O   LYS B 283     178.592 192.989 135.489  1.00158.88           O  
ATOM   4683  CB  LYS B 283     177.112 190.517 135.031  1.00223.85           C  
ATOM   4684  CG  LYS B 283     175.740 190.447 134.370  1.00232.97           C  
ATOM   4685  CD  LYS B 283     174.609 190.061 135.311  1.00215.72           C  
ATOM   4686  CE  LYS B 283     173.255 190.047 134.627  1.00215.87           C  
ATOM   4687  NZ  LYS B 283     172.127 189.994 135.588  1.00205.48           N1+
ATOM   4688  N   VAL B 284     180.413 191.745 135.061  1.00187.19           N  
ATOM   4689  CA  VAL B 284     181.222 192.444 136.048  1.00188.11           C  
ATOM   4690  C   VAL B 284     181.286 193.927 135.685  1.00186.45           C  
ATOM   4691  O   VAL B 284     181.295 194.795 136.559  1.00168.96           O  
ATOM   4692  CB  VAL B 284     182.620 191.812 136.199  1.00189.03           C  
ATOM   4693  CG1 VAL B 284     183.484 192.021 134.966  1.00209.32           C  
ATOM   4694  CG2 VAL B 284     183.329 192.308 137.452  1.00171.21           C  
ATOM   4695  N   SER B 285     181.262 194.193 134.375  1.00197.22           N  
ATOM   4696  CA  SER B 285     181.273 195.537 133.819  1.00197.28           C  
ATOM   4697  C   SER B 285     180.113 196.363 134.377  1.00198.72           C  
ATOM   4698  O   SER B 285     180.286 197.530 134.728  1.00169.70           O  
ATOM   4699  CB  SER B 285     181.240 195.472 132.311  1.00180.26           C  
ATOM   4700  OG  SER B 285     180.008 194.928 131.853  1.00175.09           O  
ATOM   4701  N   SER B 286     178.934 195.741 134.464  1.00216.62           N  
ATOM   4702  CA  SER B 286     177.724 196.443 134.859  1.00213.91           C  
ATOM   4703  C   SER B 286     177.737 196.721 136.360  1.00199.98           C  
ATOM   4704  O   SER B 286     177.174 197.722 136.804  1.00234.55           O  
ATOM   4705  CB  SER B 286     176.475 195.696 134.441  1.00240.33           C  
ATOM   4706  OG  SER B 286     176.345 195.664 133.026  1.00269.74           O  
ATOM   4707  N   ILE B 287     178.407 195.852 137.130  1.00173.90           N  
ATOM   4708  CA  ILE B 287     178.323 195.903 138.583  1.00169.25           C  
ATOM   4709  C   ILE B 287     179.213 197.028 139.104  1.00153.58           C  
ATOM   4710  O   ILE B 287     178.829 197.757 140.022  1.00123.16           O  
ATOM   4711  CB  ILE B 287     178.631 194.535 139.232  1.00156.06           C  
ATOM   4712  CG1 ILE B 287     177.743 193.434 138.645  1.00155.69           C  
ATOM   4713  CG2 ILE B 287     178.498 194.617 140.749  1.00110.38           C  
ATOM   4714  CD1 ILE B 287     178.190 192.026 138.956  1.00157.40           C  
ATOM   4715  N   HIS B 288     180.392 197.167 138.487  1.00176.28           N  
ATOM   4716  CA  HIS B 288     181.315 198.226 138.857  1.00207.03           C  
ATOM   4717  C   HIS B 288     180.657 199.587 138.647  1.00206.46           C  
ATOM   4718  O   HIS B 288     180.668 200.424 139.550  1.00246.80           O  
ATOM   4719  CB  HIS B 288     182.647 198.097 138.107  1.00239.72           C  
ATOM   4720  CG  HIS B 288     183.602 199.199 138.427  1.00250.66           C  
ATOM   4721  CD2 HIS B 288     183.970 200.292 137.723  1.00266.50           C  
ATOM   4722  ND1 HIS B 288     184.283 199.269 139.628  1.00245.63           N  
ATOM   4723  CE1 HIS B 288     185.049 200.343 139.641  1.00239.55           C  
ATOM   4724  NE2 HIS B 288     184.879 200.984 138.483  1.00259.54           N  
ATOM   4725  N   GLY B 289     180.088 199.791 137.452  1.00169.20           N  
ATOM   4726  CA  GLY B 289     179.370 201.020 137.152  1.00167.72           C  
ATOM   4727  C   GLY B 289     178.340 201.368 138.229  1.00163.09           C  
ATOM   4728  O   GLY B 289     178.278 202.505 138.696  1.00120.42           O  
ATOM   4729  N   ALA B 290     177.565 200.357 138.636  1.00173.80           N  
ATOM   4730  CA  ALA B 290     176.408 200.535 139.498  1.00160.31           C  
ATOM   4731  C   ALA B 290     176.847 200.896 140.915  1.00159.12           C  
ATOM   4732  O   ALA B 290     176.198 201.699 141.584  1.00176.44           O  
ATOM   4733  CB  ALA B 290     175.555 199.288 139.486  1.00154.39           C  
ATOM   4734  N   LEU B 291     177.947 200.286 141.370  1.00149.28           N  
ATOM   4735  CA  LEU B 291     178.405 200.506 142.731  1.00144.40           C  
ATOM   4736  C   LEU B 291     179.130 201.847 142.817  1.00155.39           C  
ATOM   4737  O   LEU B 291     179.138 202.491 143.866  1.00146.32           O  
ATOM   4738  CB  LEU B 291     179.295 199.331 143.143  1.00154.25           C  
ATOM   4739  CG  LEU B 291     178.549 198.023 143.412  1.00164.57           C  
ATOM   4740  CD1 LEU B 291     179.515 196.858 143.566  1.00164.54           C  
ATOM   4741  CD2 LEU B 291     177.676 198.148 144.652  1.00172.01           C  
ATOM   4742  N   THR B 292     179.692 202.266 141.676  1.00187.32           N  
ATOM   4743  CA  THR B 292     180.356 203.553 141.516  1.00199.89           C  
ATOM   4744  C   THR B 292     179.317 204.672 141.577  1.00192.15           C  
ATOM   4745  O   THR B 292     179.552 205.719 142.180  1.00186.43           O  
ATOM   4746  CB  THR B 292     181.176 203.576 140.218  1.00203.08           C  
ATOM   4747  CG2 THR B 292     181.906 204.882 139.992  1.00198.64           C  
ATOM   4748  OG1 THR B 292     182.117 202.500 140.225  1.00223.22           O  
ATOM   4749  N   GLY B 293     178.159 204.431 140.954  1.00168.60           N  
ATOM   4750  CA  GLY B 293     177.017 205.321 141.073  1.00153.14           C  
ATOM   4751  C   GLY B 293     176.438 205.330 142.488  1.00144.34           C  
ATOM   4752  O   GLY B 293     175.581 206.155 142.802  1.00170.91           O  
ATOM   4753  N   LYS B 294     176.885 204.378 143.315  1.00134.87           N  
ATOM   4754  CA  LYS B 294     176.468 204.260 144.705  1.00134.00           C  
ATOM   4755  C   LYS B 294     174.950 204.081 144.811  1.00130.65           C  
ATOM   4756  O   LYS B 294     174.313 204.602 145.727  1.00108.41           O  
ATOM   4757  CB  LYS B 294     177.007 205.440 145.520  1.00131.56           C  
ATOM   4758  CG  LYS B 294     178.522 205.460 145.692  1.00146.40           C  
ATOM   4759  CD  LYS B 294     179.003 206.477 146.701  1.00151.97           C  
ATOM   4760  CE  LYS B 294     178.613 206.138 148.125  1.00146.49           C  
ATOM   4761  NZ  LYS B 294     179.364 204.966 148.634  1.00166.57           N1+
ATOM   4762  N   TYR B 295     174.394 203.293 143.882  1.00128.02           N  
ATOM   4763  CA  TYR B 295     172.963 203.069 143.775  1.00111.92           C  
ATOM   4764  C   TYR B 295     172.528 201.953 144.720  1.00119.72           C  
ATOM   4765  O   TYR B 295     171.356 201.852 145.062  1.00144.74           O  
ATOM   4766  CB  TYR B 295     172.592 202.674 142.346  1.00114.47           C  
ATOM   4767  CG  TYR B 295     172.772 203.761 141.317  1.00152.59           C  
ATOM   4768  CD1 TYR B 295     172.188 205.009 141.472  1.00147.27           C  
ATOM   4769  CD2 TYR B 295     173.504 203.531 140.164  1.00194.57           C  
ATOM   4770  CE1 TYR B 295     172.325 205.998 140.509  1.00148.36           C  
ATOM   4771  CE2 TYR B 295     173.656 204.511 139.196  1.00206.93           C  
ATOM   4772  CZ  TYR B 295     173.059 205.747 139.363  1.00175.47           C  
ATOM   4773  OH  TYR B 295     173.203 206.717 138.411  1.00182.20           O  
ATOM   4774  N   ALA B 296     173.467 201.081 145.098  1.00138.02           N  
ATOM   4775  CA  ALA B 296     173.182 200.057 146.090  1.00126.51           C  
ATOM   4776  C   ALA B 296     173.957 200.355 147.372  1.00117.62           C  
ATOM   4777  O   ALA B 296     174.988 201.026 147.346  1.00105.75           O  
ATOM   4778  CB  ALA B 296     173.483 198.680 145.545  1.00104.54           C  
ATOM   4779  N   ASN B 297     173.393 199.913 148.499  1.00120.82           N  
ATOM   4780  CA  ASN B 297     174.066 199.964 149.786  1.00138.94           C  
ATOM   4781  C   ASN B 297     174.056 198.566 150.406  1.00140.13           C  
ATOM   4782  O   ASN B 297     174.673 198.336 151.450  1.00161.74           O  
ATOM   4783  CB  ASN B 297     173.470 201.036 150.703  1.00161.73           C  
ATOM   4784  CG  ASN B 297     172.078 200.693 151.195  1.00192.68           C  
ATOM   4785  ND2 ASN B 297     171.643 201.348 152.259  1.00209.16           N  
ATOM   4786  OD1 ASN B 297     171.409 199.828 150.633  1.00216.26           O  
ATOM   4787  N   VAL B 298     173.347 197.641 149.743  1.00107.85           N  
ATOM   4788  CA  VAL B 298     173.526 196.218 149.979  1.00115.96           C  
ATOM   4789  C   VAL B 298     173.844 195.540 148.647  1.00150.78           C  
ATOM   4790  O   VAL B 298     173.204 195.819 147.632  1.00107.36           O  
ATOM   4791  CB  VAL B 298     172.318 195.589 150.702  1.00104.46           C  
ATOM   4792  CG1 VAL B 298     172.477 194.088 150.892  1.00 95.90           C  
ATOM   4793  CG2 VAL B 298     172.081 196.259 152.047  1.00111.61           C  
ATOM   4794  N   LEU B 299     174.902 194.713 148.659  1.00202.86           N  
ATOM   4795  CA  LEU B 299     175.301 193.915 147.510  1.00179.09           C  
ATOM   4796  C   LEU B 299     175.243 192.430 147.860  1.00173.49           C  
ATOM   4797  O   LEU B 299     175.790 191.986 148.873  1.00141.33           O  
ATOM   4798  CB  LEU B 299     176.702 194.326 147.043  1.00144.90           C  
ATOM   4799  CG  LEU B 299     177.307 193.432 145.958  1.00152.86           C  
ATOM   4800  CD1 LEU B 299     176.558 193.574 144.642  1.00165.50           C  
ATOM   4801  CD2 LEU B 299     178.780 193.728 145.753  1.00136.17           C  
ATOM   4802  N   ILE B 300     174.566 191.677 146.985  1.00171.53           N  
ATOM   4803  CA  ILE B 300     174.599 190.225 147.003  1.00181.90           C  
ATOM   4804  C   ILE B 300     175.237 189.737 145.702  1.00178.27           C  
ATOM   4805  O   ILE B 300     174.724 189.978 144.606  1.00144.76           O  
ATOM   4806  CB  ILE B 300     173.196 189.634 147.265  1.00190.52           C  
ATOM   4807  CG1 ILE B 300     172.696 189.993 148.668  1.00188.27           C  
ATOM   4808  CG2 ILE B 300     173.175 188.128 147.036  1.00179.36           C  
ATOM   4809  CD1 ILE B 300     171.226 189.712 148.887  1.00205.29           C  
ATOM   4810  N   ILE B 301     176.390 189.074 145.859  1.00173.46           N  
ATOM   4811  CA  ILE B 301     177.255 188.691 144.756  1.00162.09           C  
ATOM   4812  C   ILE B 301     177.981 187.394 145.118  1.00185.03           C  
ATOM   4813  O   ILE B 301     178.184 187.087 146.296  1.00175.44           O  
ATOM   4814  CB  ILE B 301     178.227 189.841 144.413  1.00151.90           C  
ATOM   4815  CG1 ILE B 301     179.015 189.549 143.132  1.00149.97           C  
ATOM   4816  CG2 ILE B 301     179.143 190.156 145.589  1.00150.62           C  
ATOM   4817  CD1 ILE B 301     179.714 190.753 142.560  1.00151.35           C  
ATOM   4818  N   ASP B 302     178.368 186.640 144.082  1.00198.12           N  
ATOM   4819  CA  ASP B 302     179.089 185.384 144.223  1.00194.47           C  
ATOM   4820  C   ASP B 302     180.577 185.672 144.412  1.00189.59           C  
ATOM   4821  O   ASP B 302     181.006 186.817 144.292  1.00194.25           O  
ATOM   4822  CB  ASP B 302     178.894 184.510 142.982  1.00183.62           C  
ATOM   4823  CG  ASP B 302     179.401 185.173 141.710  1.00167.32           C  
ATOM   4824  OD1 ASP B 302     178.859 186.236 141.352  1.00147.53           O  
ATOM   4825  OD2 ASP B 302     180.369 184.654 141.123  1.00177.45           O1-
ATOM   4826  N   GLN B 303     181.361 184.610 144.638  1.00182.23           N  
ATOM   4827  CA  GLN B 303     182.773 184.738 144.957  1.00187.44           C  
ATOM   4828  C   GLN B 303     183.602 184.867 143.680  1.00194.68           C  
ATOM   4829  O   GLN B 303     184.704 185.408 143.726  1.00190.40           O  
ATOM   4830  CB  GLN B 303     183.237 183.596 145.869  1.00196.91           C  
ATOM   4831  CG  GLN B 303     183.764 182.360 145.148  1.00194.90           C  
ATOM   4832  CD  GLN B 303     182.681 181.353 144.843  1.00186.39           C  
ATOM   4833  NE2 GLN B 303     183.083 180.122 144.574  1.00167.42           N  
ATOM   4834  OE1 GLN B 303     181.494 181.664 144.873  1.00217.81           O  
ATOM   4835  N   HIS B 304     183.079 184.351 142.558  1.00194.55           N  
ATOM   4836  CA  HIS B 304     183.759 184.456 141.274  1.00188.21           C  
ATOM   4837  C   HIS B 304     183.801 185.923 140.857  1.00177.05           C  
ATOM   4838  O   HIS B 304     184.864 186.485 140.595  1.00163.13           O  
ATOM   4839  CB  HIS B 304     183.082 183.580 140.201  1.00177.84           C  
ATOM   4840  CG  HIS B 304     182.964 182.138 140.573  1.00185.64           C  
ATOM   4841  CD2 HIS B 304     181.931 181.425 141.075  1.00199.68           C  
ATOM   4842  ND1 HIS B 304     184.021 181.254 140.475  1.00206.43           N  
ATOM   4843  CE1 HIS B 304     183.644 180.060 140.899  1.00199.38           C  
ATOM   4844  NE2 HIS B 304     182.365 180.139 141.277  1.00191.44           N  
ATOM   4845  N   THR B 305     182.621 186.542 140.866  1.00171.53           N  
ATOM   4846  CA  THR B 305     182.463 187.924 140.457  1.00164.92           C  
ATOM   4847  C   THR B 305     183.051 188.846 141.524  1.00186.43           C  
ATOM   4848  O   THR B 305     183.689 189.834 141.181  1.00196.37           O  
ATOM   4849  CB  THR B 305     181.015 188.188 140.028  1.00151.31           C  
ATOM   4850  CG2 THR B 305     180.875 189.386 139.120  1.00158.31           C  
ATOM   4851  OG1 THR B 305     180.600 187.021 139.317  1.00124.55           O  
ATOM   4852  N   ALA B 306     182.921 188.465 142.803  1.00194.08           N  
ATOM   4853  CA  ALA B 306     183.417 189.259 143.920  1.00198.67           C  
ATOM   4854  C   ALA B 306     184.940 189.325 143.902  1.00190.01           C  
ATOM   4855  O   ALA B 306     185.513 190.338 144.291  1.00192.60           O  
ATOM   4856  CB  ALA B 306     182.918 188.709 145.235  1.00204.30           C  
ATOM   4857  N   ARG B 307     185.577 188.221 143.495  1.00202.50           N  
ATOM   4858  CA  ARG B 307     187.018 188.129 143.313  1.00244.60           C  
ATOM   4859  C   ARG B 307     187.449 189.110 142.221  1.00237.50           C  
ATOM   4860  O   ARG B 307     188.364 189.916 142.421  1.00294.52           O  
ATOM   4861  CB  ARG B 307     187.398 186.673 143.007  1.00239.47           C  
ATOM   4862  CG  ARG B 307     188.889 186.373 142.884  1.00222.43           C  
ATOM   4863  CD  ARG B 307     189.802 187.029 143.909  1.00238.10           C  
ATOM   4864  NE  ARG B 307     189.954 186.279 145.152  1.00234.56           N  
ATOM   4865  CZ  ARG B 307     190.840 186.568 146.105  1.00224.67           C  
ATOM   4866  NH1 ARG B 307     191.661 187.598 145.964  1.00181.01           N1+
ATOM   4867  NH2 ARG B 307     190.899 185.826 147.198  1.00234.60           N  
ATOM   4868  N   ALA B 308     186.732 189.065 141.088  1.00186.86           N  
ATOM   4869  CA  ALA B 308     187.083 189.858 139.921  1.00190.08           C  
ATOM   4870  C   ALA B 308     186.921 191.353 140.214  1.00228.51           C  
ATOM   4871  O   ALA B 308     187.595 192.178 139.600  1.00268.99           O  
ATOM   4872  CB  ALA B 308     186.275 189.406 138.728  1.00142.38           C  
ATOM   4873  N   LEU B 309     186.062 191.694 141.187  1.00245.56           N  
ATOM   4874  CA  LEU B 309     185.744 193.081 141.505  1.00239.93           C  
ATOM   4875  C   LEU B 309     186.855 193.711 142.343  1.00220.50           C  
ATOM   4876  O   LEU B 309     187.227 194.862 142.116  1.00203.13           O  
ATOM   4877  CB  LEU B 309     184.409 193.146 142.255  1.00255.19           C  
ATOM   4878  CG  LEU B 309     183.155 193.270 141.391  1.00257.58           C  
ATOM   4879  CD1 LEU B 309     181.921 193.407 142.270  1.00269.99           C  
ATOM   4880  CD2 LEU B 309     183.258 194.449 140.431  1.00253.45           C  
ATOM   4881  N   VAL B 310     187.338 192.963 143.342  1.00185.21           N  
ATOM   4882  CA  VAL B 310     188.359 193.455 144.253  1.00168.83           C  
ATOM   4883  C   VAL B 310     189.715 193.395 143.548  1.00211.23           C  
ATOM   4884  O   VAL B 310     190.407 194.406 143.428  1.00219.87           O  
ATOM   4885  CB  VAL B 310     188.375 192.673 145.583  1.00129.36           C  
ATOM   4886  CG1 VAL B 310     189.484 193.150 146.500  1.00137.36           C  
ATOM   4887  CG2 VAL B 310     187.053 192.755 146.316  1.00107.12           C  
ATOM   4888  N   ASN B 311     190.067 192.196 143.067  1.00236.93           N  
ATOM   4889  CA  ASN B 311     191.313 191.959 142.358  1.00209.80           C  
ATOM   4890  C   ASN B 311     191.205 192.484 140.923  1.00217.20           C  
ATOM   4891  O   ASN B 311     190.996 191.710 139.990  1.00218.68           O  
ATOM   4892  CB  ASN B 311     191.715 190.486 142.465  1.00171.93           C  
ATOM   4893  CG  ASN B 311     192.775 190.099 141.462  1.00200.65           C  
ATOM   4894  ND2 ASN B 311     192.353 189.512 140.353  1.00219.32           N  
ATOM   4895  OD1 ASN B 311     193.957 190.347 141.680  1.00238.96           O  
ATOM   4896  N   ASP B 312     191.370 193.805 140.760  1.00223.32           N  
ATOM   4897  CA  ASP B 312     191.294 194.467 139.464  1.00216.69           C  
ATOM   4898  C   ASP B 312     191.762 195.919 139.615  1.00221.03           C  
ATOM   4899  O   ASP B 312     191.166 196.618 140.461  1.00226.99           O  
ATOM   4900  CB  ASP B 312     189.864 194.459 138.920  1.00225.32           C  
ATOM   4901  CG  ASP B 312     189.775 194.124 137.442  1.00256.48           C  
ATOM   4902  OD1 ASP B 312     190.580 194.685 136.668  1.00283.28           O  
ATOM   4903  OD2 ASP B 312     188.883 193.333 137.080  1.00303.69           O1-
TER    4904      ASP B 312                                                      
ATOM   4905  C5'  DA G   1     206.537 157.832 178.589  1.00214.42           C  
ATOM   4906  O5'  DA G   1     207.514 158.847 178.952  1.00202.35           O  
ATOM   4907  C4'  DA G   1     207.235 156.634 177.986  1.00210.49           C  
ATOM   4908  O4'  DA G   1     207.934 155.910 179.024  1.00199.80           O  
ATOM   4909  C3'  DA G   1     206.303 155.624 177.309  1.00192.29           C  
ATOM   4910  O3'  DA G   1     206.779 154.988 176.123  1.00186.56           O  
ATOM   4911  C2'  DA G   1     206.207 154.531 178.355  1.00179.01           C  
ATOM   4912  C1'  DA G   1     207.608 154.526 178.942  1.00179.44           C  
ATOM   4913  N1   DA G   1     207.263 150.285 181.948  1.00234.90           N  
ATOM   4914  C2   DA G   1     207.516 150.395 180.633  1.00232.99           C  
ATOM   4915  N3   DA G   1     207.607 151.486 179.874  1.00199.74           N  
ATOM   4916  C4   DA G   1     207.703 152.584 180.643  1.00178.85           C  
ATOM   4917  C5   DA G   1     207.453 152.624 182.012  1.00182.39           C  
ATOM   4918  C6   DA G   1     207.355 151.401 182.697  1.00206.59           C  
ATOM   4919  N6   DA G   1     207.230 151.300 184.016  1.00218.71           N  
ATOM   4920  N7   DA G   1     207.426 153.922 182.495  1.00163.17           N  
ATOM   4921  C8   DA G   1     207.531 154.653 181.422  1.00165.17           C  
ATOM   4922  N9   DA G   1     207.648 153.916 180.268  1.00169.82           N  
ATOM   4923  P    DT G   2     205.533 154.151 175.537  1.00159.76           P  
ATOM   4924  C5'  DT G   2     206.420 151.665 175.724  1.00142.13           C  
ATOM   4925  O5'  DT G   2     205.548 152.708 176.234  1.00124.42           O  
ATOM   4926  C4'  DT G   2     205.809 150.342 176.114  1.00132.58           C  
ATOM   4927  O4'  DT G   2     205.904 150.215 177.550  1.00146.20           O  
ATOM   4928  C3'  DT G   2     204.335 150.244 175.741  1.00121.12           C  
ATOM   4929  O3'  DT G   2     204.282 148.934 175.152  1.00142.36           O  
ATOM   4930  C2'  DT G   2     203.587 150.194 177.074  1.00115.26           C  
ATOM   4931  C1'  DT G   2     204.645 149.896 178.116  1.00124.55           C  
ATOM   4932  N1   DT G   2     204.511 150.554 179.431  1.00162.88           N  
ATOM   4933  C2   DT G   2     204.493 149.744 180.546  1.00201.77           C  
ATOM   4934  O2   DT G   2     204.571 148.526 180.485  1.00239.64           O  
ATOM   4935  N3   DT G   2     204.395 150.403 181.743  1.00215.09           N  
ATOM   4936  C4   DT G   2     204.337 151.767 181.939  1.00215.94           C  
ATOM   4937  O4   DT G   2     204.270 152.219 183.083  1.00238.02           O  
ATOM   4938  C5   DT G   2     204.388 152.563 180.734  1.00215.38           C
[truncated: 524,724 more chars]
